# Supplementary material for: Identification of Type VI Secretion Systems Effector Proteins That Contribute to Interbacterial Competition in Salmonella Dublin
Source: Front Microbiol. 2022 Feb 10;13:811932. doi: 10.3389/fmicb.2022.811932 (PMC8867033; doi:10.3389/fmicb.2022.811932)
Supplement: Supplementary file 2 [file Table_1.xlsx]

## Sheet: SED_RS01930 + SED_RS01935
	Table S1.- Presence of each putative T6SS effector and E/I module in Salmonella genome sequences
	Description	Score	E value	Accession
	Salmonella enterica SEHaa3795 DNA, complete genome	4375	0.0	AP020330
	Salmonella enterica SESen3709 DNA, complete genome	4314	0.0	AP020332
	Salmonella enterica strain 19TN07GT06K-S chromosome, complete genome	4357	0.0	CP052778
	Salmonella enterica strain 2010K-2057 chromosome, complete genome	4263	0.0	CP053404
	Salmonella enterica strain 2010K-2370 chromosome, complete genome	4357	0.0	CP035639
	Salmonella enterica strain 2017K-0021 chromosome, complete genome	5797	0.0	CP030794
	Salmonella enterica strain CFSAN064034 chromosome, complete genome	4303	0.0	CP028169
	Salmonella enterica strain CFSAN079094 chromosome, complete genome	4440	0.0	CP042438
	Salmonella enterica strain CFSAN079104 chromosome, complete genome	4253	0.0	CP042441
	Salmonella enterica strain CFSAN079107 chromosome, complete genome	4313	0.0	CP042440
	Salmonella enterica strain CFSAN096147 chromosome, complete genome	4257	0.0	CP044257
	Salmonella enterica strain CVM N19S0949 chromosome, complete genome	4357	0.0	CP052780
	Salmonella enterica strain FARPER-222 chromosome, complete genome	4263	0.0	CP041622
	Salmonella enterica strain FDAARGOS_1066 chromosome, complete genome	5803	0.0	CP066047
	Salmonella enterica strain FDAARGOS_686 chromosome	4263	0.0	CP050968
	Salmonella enterica strain FDAARGOS_70 chromosome, complete genome	5803	0.0	CP026052
	Salmonella enterica strain FDAARGOS_708 chromosome, complete genome	5709	0.0	CP046278
	Salmonella enterica strain FDAARGOS_712 chromosome, complete genome	4292	0.0	CP046291
	Salmonella enterica strain FDAARGOS_879 chromosome	4318	0.0	CP065890
	Salmonella enterica strain FORC_019, complete genome	5797	0.0	CP012396
	Salmonella enterica strain FORC_051 chromosome, complete genome	5797	0.0	CP017232
	Salmonella enterica strain FORC_056 chromosome, complete genome	5797	0.0	CP017177
	Salmonella enterica strain FORC_074 chromosome, complete genome	5797	0.0	CP023436
	Salmonella enterica strain FORC_078 chromosome, complete genome	5797	0.0	CP026713
	Salmonella enterica strain GIFU10007 type VI secretion system gene cluster, partial sequence	4276	0.0	JF766712
	Salmonella enterica strain GSJ/2017-Sal.-009 chromosome, complete genome	4346	0.0	CP050833
	Salmonella enterica strain GX1006 chromosome, complete genome	4357	0.0	CP060585
	Salmonella enterica strain K_SA184 chromosome, complete genome	4318	0.0	CP061159
	Salmonella enterica strain MAC15 chromosome, complete genome	4287	0.0	CP030749
	Salmonella enterica strain MFDS1004024 chromosome, complete genome	4346	0.0	CP025745
	Salmonella enterica strain MFDS1004839 chromosome, complete genome	5797	0.0	CP026569
	Salmonella enterica strain QH chromosome, complete genome	4324	0.0	CP043773
	Salmonella enterica strain R19_2839 chromosome, complete genome	4276	0.0	CP046429
	Salmonella enterica strain SA19992307 chromosome, complete genome	5930	0.0	CP030207
	Salmonella enterica strain SA20025921 chromosome, complete genome	4298	0.0	CP030214
	Salmonella enterica strain SA20030575 chromosome, complete genome	4252	0.0	CP030181
	Salmonella enterica strain SA20031245 chromosome, complete genome	4292	0.0	CP030235
	Salmonella enterica strain SA20041605 chromosome, complete genome	4290	0.0	CP030225
	Salmonella enterica strain SA20043041 chromosome, complete genome	4348	0.0	CP030231
	Salmonella enterica strain SA20044414 chromosome, complete genome	4351	0.0	CP030209
	Salmonella enterica strain SA20051401 chromosome, complete genome	4268	0.0	CP030196
	Salmonella enterica strain SA20051401 plasmid pSA20051401.3, complete sequence	715	0.0	CP030199
	Salmonella enterica strain SA20052327 chromosome, complete genome	4329	0.0	CP030202
	Salmonella enterica strain SA20083530 chromosome, complete genome	4117	0.0	CP030203
	Salmonella enterica strain SA20094620 chromosome, complete genome	4357	0.0	CP030185
	Salmonella enterica strain SA20101045 chromosome, complete genome	1766	0.0	CP030233
	Salmonella enterica strain SA20104250 chromosome, complete genome	4268	0.0	CP030190
	Salmonella enterica strain SLR1_7697 chromosome, complete genome	4329	0.0	CP060508
	Salmonella enterica strain SLR1_7966 chromosome, complete genome	4357	0.0	CP060512
	Salmonella enterica strain SLR1_8250 chromosome, complete genome	5797	0.0	CP060522
	Salmonella enterica strain UFPRLABMOR1 chromosome, complete genome	4362	0.0	CP020101
	Salmonella enterica subsp. enterica serovar 43:a:1,7 strain RSE18 chromosome, complete genome	4279	0.0	CP034712
	Salmonella enterica subsp. enterica serovar 43:a:1,7 strain RSE20 chromosome, complete genome	4277	0.0	CP034711
	Salmonella enterica subsp. enterica serovar Aberdeen strain NCTC5791 genome assembly, chromosome: 1	4351	0.0	LS483453
	Salmonella enterica subsp. enterica serovar Abony str. 0014, complete genome	1382	0.0	CP007534
	Salmonella enterica subsp. enterica serovar albany str. ATCC 51960, complete genome	4324	0.0	CP019177
	Salmonella enterica subsp. enterica serovar albany strain CVM N18S2238 chromosome, complete genome	4324	0.0	CP049312
	Salmonella enterica subsp. enterica serovar albany strain R13.1544 chromosome, complete genome	4324	0.0	CP065566
	Salmonella enterica subsp. enterica serovar albany strain R15.2267 chromosome, complete genome	4324	0.0	CP065564
	Salmonella enterica subsp. enterica serovar albany strain R16.0431 chromosome, complete genome	4324	0.0	CP062004
	Salmonella enterica subsp. enterica serovar albany strain R16.0556 chromosome, complete genome	4324	0.0	CP061929
	Salmonella enterica subsp. enterica serovar albany strain R16.1424 chromosome, complete genome	4324	0.0	CP065572
	Salmonella enterica subsp. enterica serovar albany strain R17.2117 chromosome, complete genome	4324	0.0	CP063330
	Salmonella enterica subsp. enterica serovar albany strain R17.4301 chromosome, complete genome	4324	0.0	CP062795
	Salmonella enterica subsp. enterica serovar albany strain R17.5974 chromosome, complete genome	4324	0.0	CP060730
	Salmonella enterica subsp. enterica serovar albany strain sg_wt5 chromosome, complete genome	4324	0.0	CP036165
	Salmonella enterica subsp. enterica serovar anatum strain M-3471 chromosome, complete genome	4287	0.0	CP045458
	Salmonella enterica subsp. enterica serovar anatum strain M-3851 chromosome, complete genome	4287	0.0	CP045461
	Salmonella enterica subsp. enterica serovar anatum strain M-5360 chromosome M-5360, complete sequence	4287	0.0	CP045509
	Salmonella enterica subsp. enterica serovar anatum strain R16.0676 chromosome, complete genome	4287	0.0	CP029800
	Salmonella enterica subsp. enterica serovar anatum strain Sal-3973 chromosome, complete genome	4287	0.0	CP045466
	Salmonella enterica subsp. enterica serovar anatum strain Sal-4295 chromosome, complete genome	4287	0.0	CP045515
	Salmonella enterica subsp. enterica serovar anatum strain Sal-4737 chromosome Sal-4737, complete sequence	4287	0.0	CP045516
	Salmonella enterica subsp. enterica serovar anatum strain Sal-5091 chromosome Sal-5091, complete sequence	4287	0.0	CP045518
	Salmonella enterica subsp. enterica serovar Bareilly strain RSE03 chromosome, complete genome	4346	0.0	CP034721
	Salmonella enterica subsp. enterica serovar Bergen str. ST350, complete genome	2050	0.0	CP019405
	Salmonella enterica subsp. enterica serovar Berta strain SA20141895 chromosome, complete genome	4313	0.0	CP030005
	Salmonella enterica subsp. enterica serovar Blegdam str. S-1824, complete genome	5803	0.0	CP019406
	Salmonella enterica subsp. enterica serovar Blockley strain 159838 chromosome, complete genome	4375	0.0	CP043662
	Salmonella enterica subsp. enterica serovar Brancaster strain sg_ww281 chromosome, complete genome	4324	0.0	CP036166
	Salmonella enterica subsp. enterica serovar Bredeney str. CFSAN001080, complete genome	4385	0.0	CP007533
	Salmonella enterica subsp. enterica serovar California strain CD-SL01 chromosome, complete genome	4359	0.0	CP028900
	Salmonella enterica subsp. enterica serovar Choleraesuis str. ATCC 10708, complete genome	4318	0.0	CP012344
	Salmonella enterica subsp. enterica serovar Choleraesuis str. SC-B67, complete genome	4318	0.0	AE017220
	Salmonella enterica subsp. enterica serovar Choleraesuis strain C500, complete genome	4318	0.0	CP007639
	Salmonella enterica subsp. enterica serovar Concord strain AR-0407 chromosome, complete genome	4357	0.0	CP044177
	Salmonella enterica subsp. enterica serovar Concord strain CFSAN018747 chromosome, complete genome	4362	0.0	CP028196
	Salmonella enterica subsp. enterica serovar Corvallis strain 12-01738 chromosome, complete genome	4313	0.0	CP027677
	Salmonella enterica subsp. enterica serovar Corvallis strain AR-0406 chromosome, complete genome	4313	0.0	CP044200
	Salmonella enterica subsp. enterica serovar Crossness str. 1422-74, complete genome	2715	0.0	CP019408
	Salmonella enterica subsp. enterica Serovar Cubana str. CFSAN002050, complete genome	4242	0.0	CP006055
	Salmonella enterica subsp. enterica serovar Cubana strain AR-0402 chromosome, complete genome	4242	0.0	CP044186
	Salmonella enterica subsp. enterica serovar Daytona strain NCTC7102 genome assembly, chromosome: 1	4309	0.0	LR133909
	Salmonella enterica subsp. enterica serovar Derby isolate 2014LSAL01779 chromosome, complete genome	4287	0.0	CP026609
	Salmonella enterica subsp. enterica serovar Derby strain 2014LSAL02547 chromosome	4359	0.0	CP029486
	Salmonella enterica subsp. enterica serovar Derby strain SA20035215 chromosome, complete genome	4307	0.0	CP022494
	Salmonella enterica subsp. enterica serovar Derby strain Sa64 chromosome, complete genome	4359	0.0	CP034250
	Salmonella enterica subsp. enterica serovar Djakarta str. S-1087, complete genome	4329	0.0	CP019409
	Salmonella enterica subsp. enterica serovar dublin genome assembly SC50_1, chromosome : I	5936	0.0	LK931502
	Salmonella enterica subsp. enterica serovar dublin str. ATCC 39184, complete genome	5936	0.0	CP019179
	Salmonella enterica subsp. enterica serovar dublin str. CT_02021853, complete genome	5941	0.0	CP001144
	Salmonella enterica subsp. enterica serovar dublin strain 18SC06VL09-S2 chromosome, complete genome	5936	0.0	CP063756
	Salmonella enterica subsp. enterica serovar dublin strain 18SC12VL05-S4 chromosome, complete genome	5936	0.0	CP063754
	Salmonella enterica subsp. enterica serovar dublin strain CVM 22429 chromosome, complete genome	5936	0.0	CP032396
	Salmonella enterica subsp. enterica serovar dublin strain CVM 22453 chromosome, complete genome	5936	0.0	CP032393
	Salmonella enterica subsp. enterica serovar dublin strain CVM 34981 chromosome, complete genome	5936	0.0	CP032390
	Salmonella enterica subsp. enterica serovar dublin strain CVM N45955 chromosome, complete genome	5936	0.0	CP032387
	Salmonella enterica subsp. enterica serovar dublin strain CVM N53043 chromosome, complete genome	5936	0.0	CP032384
	Salmonella enterica subsp. enterica serovar dublin strain USMARC-69807 chromosome, complete genome	5936	0.0	CP032379
	Salmonella enterica subsp. enterica serovar dublin strain USMARC-69838 chromosome, complete genome	5928	0.0	CP032449
	Salmonella enterica subsp. enterica serovar dublin strain USMARC-69840 chromosome, complete genome	5928	0.0	CP032446
	Salmonella enterica subsp. enterica serovar enteritidis str. 18569, complete genome	5792	0.0	CP011394
	Salmonella enterica subsp. enterica serovar enteritidis str. 77-1427, complete genome	5803	0.0	CP007598
	Salmonella enterica subsp. enterica serovar enteritidis str. CDC_2010K_0968, complete genome	5803	0.0	CP007528
	Salmonella enterica subsp. enterica serovar enteritidis str. EC20090135 genome	5803	0.0	CP007320
	Salmonella enterica subsp. enterica serovar enteritidis str. EC20090193 genome	5803	0.0	CP007321
	Salmonella enterica subsp. enterica serovar enteritidis str. EC20090195 genome	5795	0.0	CP007430
	Salmonella enterica subsp. enterica serovar enteritidis str. EC20090332 genome	5803	0.0	CP007322
	Salmonella enterica subsp. enterica serovar enteritidis str. EC20090530 genome	5803	0.0	CP007298
	Salmonella enterica subsp. enterica serovar enteritidis str. EC20090531 genome	5803	0.0	CP007422
	Salmonella enterica subsp. enterica serovar enteritidis str. EC20090641, complete genome	5803	0.0	CP007249
	Salmonella enterica subsp. enterica serovar enteritidis str. EC20090698, complete genome	5803	0.0	CP007248
	Salmonella enterica subsp. enterica serovar enteritidis str. EC20090884 genome	5803	0.0	CP007421
	Salmonella enterica subsp. enterica serovar enteritidis str. EC20100088 genome	5803	0.0	CP007355
	Salmonella enterica subsp. enterica serovar enteritidis str. EC20100089 genome	5799	0.0	CP007356
	Salmonella enterica subsp. enterica serovar enteritidis str. EC20100100 genome	5803	0.0	CP007357
	Salmonella enterica subsp. enterica serovar enteritidis str. EC20100101, complete genome	5803	0.0	CP007246
	Salmonella enterica subsp. enterica serovar enteritidis str. EC20100103 genome	5803	0.0	CP007420
	Salmonella enterica subsp. enterica serovar enteritidis str. EC20100130 genome	5803	0.0	CP007358
	Salmonella enterica subsp. enterica serovar enteritidis str. EC20100131 genome	5799	0.0	CP007432
	Salmonella enterica subsp. enterica serovar enteritidis str. EC20100134 genome	5803	0.0	CP007359
	Salmonella enterica subsp. enterica serovar enteritidis str. EC20100325 genome	5797	0.0	CP007360
	Salmonella enterica subsp. enterica serovar enteritidis str. EC20110221, complete genome	5803	0.0	CP007247
	Salmonella enterica subsp. enterica serovar enteritidis str. EC20110222 genome	5803	0.0	CP007323
	Salmonella enterica subsp. enterica serovar enteritidis str. EC20110223 genome	5803	0.0	CP007266
	Salmonella enterica subsp. enterica serovar enteritidis str. EC20110353, complete genome	5803	0.0	CP007251
	Salmonella enterica subsp. enterica serovar enteritidis str. EC20110354, complete genome	5803	0.0	CP007175
	Salmonella enterica subsp. enterica serovar enteritidis str. EC20110355, complete genome	5803	0.0	CP007250
	Salmonella enterica subsp. enterica serovar enteritidis str. EC20110356, complete genome	5803	0.0	CP007262
	Salmonella enterica subsp. enterica serovar enteritidis str. EC20110357, complete genome	5803	0.0	CP007261
	Salmonella enterica subsp. enterica serovar enteritidis str. EC20110358, complete genome	5803	0.0	CP007260
	Salmonella enterica subsp. enterica serovar enteritidis str. EC20110359, complete genome	5803	0.0	CP007259
	Salmonella enterica subsp. enterica serovar enteritidis str. EC20110360, complete genome	5803	0.0	CP007258
	Salmonella enterica subsp. enterica serovar enteritidis str. EC20110361, complete genome	5803	0.0	CP007263
	Salmonella enterica subsp. enterica serovar enteritidis str. EC20111095, complete genome	5803	0.0	CP007254
	Salmonella enterica subsp. enterica serovar enteritidis str. EC20111174, complete genome	5803	0.0	CP007253
	Salmonella enterica subsp. enterica serovar enteritidis str. EC20111175, complete genome	5803	0.0	CP007252
	Salmonella enterica subsp. enterica serovar enteritidis str. EC20111510 genome	5799	0.0	CP007498
	Salmonella enterica subsp. enterica serovar enteritidis str. EC20111514 genome	5803	0.0	CP007324
	Salmonella enterica subsp. enterica serovar enteritidis str. EC20111515 genome	5799	0.0	CP007325
	Salmonella enterica subsp. enterica serovar enteritidis str. EC20111554 genome	5803	0.0	CP007326
	Salmonella enterica subsp. enterica serovar enteritidis str. EC20111561 genome	5803	0.0	CP007327
	Salmonella enterica subsp. enterica serovar enteritidis str. EC20111576 genome	5803	0.0	CP007328
	Salmonella enterica subsp. enterica serovar enteritidis str. EC20120002 genome	5803	0.0	CP007329
	Salmonella enterica subsp. enterica serovar enteritidis str. EC20120003 genome	5803	0.0	CP007330
	Salmonella enterica subsp. enterica serovar enteritidis str. EC20120005, complete genome	5803	0.0	CP007267
	Salmonella enterica subsp. enterica serovar enteritidis str. EC20120007 genome	5803	0.0	CP007331
	Salmonella enterica subsp. enterica serovar enteritidis str. EC20120008, complete genome	5803	0.0	CP007245
	Salmonella enterica subsp. enterica serovar enteritidis str. EC20120009 genome	5803	0.0	CP007438
	Salmonella enterica subsp. enterica serovar enteritidis str. EC20120051 genome	5803	0.0	CP007433
	Salmonella enterica subsp. enterica serovar enteritidis str. EC20120200, complete genome	5786	0.0	CP007434
	Salmonella enterica subsp. enterica serovar enteritidis str. EC20120213 genome	5803	0.0	CP007344
	Salmonella enterica subsp. enterica serovar enteritidis str. EC20120219 genome	5803	0.0	CP007345
	Salmonella enterica subsp. enterica serovar enteritidis str. EC20120229 genome	5797	0.0	CP007346
	Salmonella enterica subsp. enterica serovar enteritidis str. EC20120240 genome	5803	0.0	CP007347
	Salmonella enterica subsp. enterica serovar enteritidis str. EC20120356 genome	5803	0.0	CP007348
	Salmonella enterica subsp. enterica serovar enteritidis str. EC20120469 genome	5803	0.0	CP007349
	Salmonella enterica subsp. enterica serovar enteritidis str. EC20120496 genome	5803	0.0	CP007350
	Salmonella enterica subsp. enterica serovar enteritidis str. EC20120497 genome	5803	0.0	CP007351
	Salmonella enterica subsp. enterica serovar enteritidis str. EC20120498 genome	5781	0.0	CP007352
	Salmonella enterica subsp. enterica serovar enteritidis str. EC20120505 genome	5803	0.0	CP007353
	Salmonella enterica subsp. enterica serovar enteritidis str. EC20120528 genome	5803	0.0	CP007354
	Salmonella enterica subsp. enterica serovar enteritidis str. EC20120544 genome	5803	0.0	CP007362
	Salmonella enterica subsp. enterica serovar enteritidis str. EC20120548 genome	5803	0.0	CP007363
	Salmonella enterica subsp. enterica serovar enteritidis str. EC20120555 genome	5803	0.0	CP007364
	Salmonella enterica subsp. enterica serovar enteritidis str. EC20120580 genome	5803	0.0	CP007335
	Salmonella enterica subsp. enterica serovar enteritidis str. EC20120581 genome	5803	0.0	CP007336
	Salmonella enterica subsp. enterica serovar enteritidis str. EC20120590 genome	5799	0.0	CP007337
	Salmonella enterica subsp. enterica serovar enteritidis str. EC20120597 genome	5799	0.0	CP007338
	Salmonella enterica subsp. enterica serovar enteritidis str. EC20120677 genome	5795	0.0	CP007428
	Salmonella enterica subsp. enterica serovar enteritidis str. EC20120685 genome	5803	0.0	CP007339
	Salmonella enterica subsp. enterica serovar enteritidis str. EC20120686 genome	5803	0.0	CP007340
	Salmonella enterica subsp. enterica serovar enteritidis str. EC20120687 genome	5803	0.0	CP007341
	Salmonella enterica subsp. enterica serovar enteritidis str. EC20120697 genome	5792	0.0	CP007342
	Salmonella enterica subsp. enterica serovar enteritidis str. EC20120722 genome	5803	0.0	CP007343
	Salmonella enterica subsp. enterica serovar enteritidis str. EC20120734 genome	5803	0.0	CP007400
	Salmonella enterica subsp. enterica serovar enteritidis str. EC20120738 genome	5803	0.0	CP007401
	Salmonella enterica subsp. enterica serovar enteritidis str. EC20120765 genome	5803	0.0	CP007402
	Salmonella enterica subsp. enterica serovar enteritidis str. EC20120773 genome	5803	0.0	CP007403
	Salmonella enterica subsp. enterica serovar enteritidis str. EC20120774 genome	5799	0.0	CP007404
	Salmonella enterica subsp. enterica serovar enteritidis str. EC20120775 genome	5799	0.0	CP007405
	Salmonella enterica subsp. enterica serovar enteritidis str. EC20120776 genome	5803	0.0	CP007406
	Salmonella enterica subsp. enterica serovar enteritidis str. EC20120916 genome	5788	0.0	CP007332
	Salmonella enterica subsp. enterica serovar enteritidis str. EC20120917 genome	5801	0.0	CP007407
	Salmonella enterica subsp. enterica serovar enteritidis str. EC20120918 genome	5803	0.0	CP007408
	Salmonella enterica subsp. enterica serovar enteritidis str. EC20120925 genome	5795	0.0	CP007375
	Salmonella enterica subsp. enterica serovar enteritidis str. EC20120927 genome	5803	0.0	CP007376
	Salmonella enterica subsp. enterica serovar enteritidis str. EC20120929 genome	5797	0.0	CP007463
	Salmonella enterica subsp. enterica serovar enteritidis str. EC20120963 genome	5799	0.0	CP007377
	Salmonella enterica subsp. enterica serovar enteritidis str. EC20120968 genome	5792	0.0	CP007378
	Salmonella enterica subsp. enterica serovar enteritidis str. EC20120969 genome	5799	0.0	CP007379
	Salmonella enterica subsp. enterica serovar enteritidis str. EC20120970 genome	5803	0.0	CP007380
	Salmonella enterica subsp. enterica serovar enteritidis str. EC20120994 genome	5803	0.0	CP007365
	Salmonella enterica subsp. enterica serovar enteritidis str. EC20121004 genome	5803	0.0	CP007366
	Salmonella enterica subsp. enterica serovar enteritidis str. EC20121175, complete genome	5803	0.0	CP007269
	Salmonella enterica subsp. enterica serovar enteritidis str. EC20121176 genome	5803	0.0	CP007270
	Salmonella enterica subsp. enterica serovar enteritidis str. EC20121177, complete genome	5797	0.0	CP007333
	Salmonella enterica subsp. enterica serovar enteritidis str. EC20121178, complete genome	5797	0.0	CP007271
	Salmonella enterica subsp. enterica serovar enteritidis str. EC20121179 genome	5797	0.0	CP007272
	Salmonella enterica subsp. enterica serovar enteritidis str. EC20121180 genome	5797	0.0	CP007273
	Salmonella enterica subsp. enterica serovar enteritidis str. EC20121541 genome	5795	0.0	CP007367
	Salmonella enterica subsp. enterica serovar enteritidis str. EC20121542 genome	5799	0.0	CP007368
	Salmonella enterica subsp. enterica serovar enteritidis str. EC20121671 genome	5803	0.0	CP007369
	Salmonella enterica subsp. enterica serovar enteritidis str. EC20121672 genome	5803	0.0	CP007370
	Salmonella enterica subsp. enterica serovar enteritidis str. EC20121689 genome	5803	0.0	CP007371
	Salmonella enterica subsp. enterica serovar enteritidis str. EC20121744 genome	5803	0.0	CP007373
	Salmonella enterica subsp. enterica serovar enteritidis str. EC20121746 genome	5803	0.0	CP007374
	Salmonella enterica subsp. enterica serovar enteritidis str. EC20121747 genome	5799	0.0	CP007464
	Salmonella enterica subsp. enterica serovar enteritidis str. EC20121748 genome	5799	0.0	CP007395
	Salmonella enterica subsp. enterica serovar enteritidis str. EC20121750 genome	5803	0.0	CP007396
	Salmonella enterica subsp. enterica serovar enteritidis str. EC20121751 genome	5803	0.0	CP007397
	Salmonella enterica subsp. enterica serovar enteritidis str. EC20121753 genome	5803	0.0	CP007398
	Salmonella enterica subsp. enterica serovar enteritidis str. EC20121765 genome	5803	0.0	CP007429
	Salmonella enterica subsp. enterica serovar enteritidis str. EC20121812 genome	5803	0.0	CP007381
	Salmonella enterica subsp. enterica serovar enteritidis str. EC20121825 genome	5803	0.0	CP007382
	Salmonella enterica subsp. enterica serovar enteritidis str. EC20121826 genome	5799	0.0	CP007383
	Salmonella enterica subsp. enterica serovar enteritidis str. EC20121969 genome	5803	0.0	CP007384
	Salmonella enterica subsp. enterica serovar enteritidis str. EC20121970 genome	5803	0.0	CP007385
	Salmonella enterica subsp. enterica serovar enteritidis str. EC20121976 genome	5799	0.0	CP007386
	Salmonella enterica subsp. enterica serovar enteritidis str. EC20121986 genome	5803	0.0	CP007387
	Salmonella enterica subsp. enterica serovar enteritidis str. EC20121989 genome	5803	0.0	CP007388
	Salmonella enterica subsp. enterica serovar enteritidis str. EC20121990 genome	5795	0.0	CP007411
	Salmonella enterica subsp. enterica serovar enteritidis str. EC20122022 genome	5803	0.0	CP007412
	Salmonella enterica subsp. enterica serovar enteritidis str. EC20122026 genome	5803	0.0	CP007413
	Salmonella enterica subsp. enterica serovar enteritidis str. EC20122031 genome	5788	0.0	CP007414
	Salmonella enterica subsp. enterica serovar enteritidis str. EC20122033 genome	5803	0.0	CP007415
	Salmonella enterica subsp. enterica serovar enteritidis str. EC20122045 genome	5803	0.0	CP007416
	Salmonella enterica subsp. enterica serovar enteritidis str. EC20130345 genome	5788	0.0	CP007418
	Salmonella enterica subsp. enterica serovar enteritidis str. EC20130346 genome	5795	0.0	CP007419
	Salmonella enterica subsp. enterica serovar enteritidis str. EC20130347 genome	5799	0.0	CP007423
	Salmonella enterica subsp. enterica serovar enteritidis str. EC20130348 genome	5799	0.0	CP007424
	Salmonella enterica subsp. enterica serovar enteritidis str. P125109 complete genome	5797	0.0	AM933172
	Salmonella enterica subsp. enterica serovar enteritidis str. RM2968 chromosome, complete genome	2582	0.0	CP028151
	Salmonella enterica subsp. enterica serovar enteritidis str. SA19930684 genome	5803	0.0	CP007277
	Salmonella enterica subsp. enterica serovar enteritidis str. SA19940857 genome	1982	0.0	CP007465
	Salmonella enterica subsp. enterica serovar enteritidis str. SA19942384 genome	5803	0.0	CP007278
	Salmonella enterica subsp. enterica serovar enteritidis str. SA19943269 genome	5799	0.0	CP007279
	Salmonella enterica subsp. enterica serovar enteritidis str. SA19960848, complete genome	5797	0.0	CP007280
	Salmonella enterica subsp. enterica serovar enteritidis str. SA19961622 genome	5803	0.0	CP007281
	Salmonella enterica subsp. enterica serovar enteritidis str. SA19970510, complete genome	5794	0.0	CP007282
	Salmonella enterica subsp. enterica serovar enteritidis str. SA19970769, complete genome	5788	0.0	CP007283
	Salmonella enterica subsp. enterica serovar enteritidis str. SA19971331 genome	5799	0.0	CP007284
	Salmonella enterica subsp. enterica serovar enteritidis str. SA19980677, complete genome	5797	0.0	CP007285
	Salmonella enterica subsp. enterica serovar enteritidis str. SA19981522, complete genome	5790	0.0	CP007286
	Salmonella enterica subsp. enterica serovar enteritidis str. SA19981857, complete genome	5797	0.0	CP007288
	Salmonella enterica subsp. enterica serovar enteritidis str. SA19982831 genome	5799	0.0	CP007289
	Salmonella enterica subsp. enterica serovar enteritidis str. SA19983126 genome	5795	0.0	CP007290
	Salmonella enterica subsp. enterica serovar enteritidis str. SA19992322 genome	5786	0.0	CP007291
	Salmonella enterica subsp. enterica serovar enteritidis str. SA19994216, complete genome	5794	0.0	CP007292
	Salmonella enterica subsp. enterica serovar enteritidis str. SA20082034, complete genome	5786	0.0	CP007425
	Salmonella enterica subsp. enterica serovar enteritidis str. SA20083456 genome	5799	0.0	CP007293
	Salmonella enterica subsp. enterica serovar enteritidis str. SA20083636, complete genome	5797	0.0	CP007294
	Salmonella enterica subsp. enterica serovar enteritidis str. SA20084384 genome	5803	0.0	CP007295
	Salmonella enterica subsp. enterica serovar enteritidis str. SA20084644 genome	5799	0.0	CP007466
	Salmonella enterica subsp. enterica serovar enteritidis str. SA20084824 genome	5803	0.0	CP007467
	Salmonella enterica subsp. enterica serovar enteritidis str. SA20085285, complete genome	5797	0.0	CP007426
	Salmonella enterica subsp. enterica serovar enteritidis str. SA20090419 genome	5803	0.0	CP007296
	Salmonella enterica subsp. enterica serovar enteritidis str. SA20090435 genome	5803	0.0	CP007297
	Salmonella enterica subsp. enterica serovar enteritidis str. SA20090877 genome	5803	0.0	CP007300
	Salmonella enterica subsp. enterica serovar enteritidis str. SA20091739 genome	5803	0.0	CP007301
	Salmonella enterica subsp. enterica serovar enteritidis str. SA20092320 genome	5803	0.0	CP007334
	Salmonella enterica subsp. enterica serovar enteritidis str. SA20093266 genome	5803	0.0	CP007274
	Salmonella enterica subsp. enterica serovar enteritidis str. SA20093421 genome	5795	0.0	CP007302
	Salmonella enterica subsp. enterica serovar enteritidis str. SA20093430 genome	5803	0.0	CP007303
	Salmonella enterica subsp. enterica serovar enteritidis str. SA20093538 genome	5803	0.0	CP007304
	Salmonella enterica subsp. enterica serovar enteritidis str. SA20093543 genome	5799	0.0	CP007305
	Salmonella enterica subsp. enterica serovar enteritidis str. SA20093784 genome	5803	0.0	CP007306
	Salmonella enterica subsp. enterica serovar enteritidis str. SA20093788 genome	5790	0.0	CP007307
	Salmonella enterica subsp. enterica serovar enteritidis str. SA20093950 genome	5803	0.0	CP007308
	Salmonella enterica subsp. enterica serovar enteritidis str. SA20093977 genome	5799	0.0	CP007309
	Salmonella enterica subsp. enterica serovar enteritidis str. SA20094079 genome	5803	0.0	CP007310
	Salmonella enterica subsp. enterica serovar enteritidis str. SA20094177 genome	5803	0.0	CP007468
	Salmonella enterica subsp. enterica serovar enteritidis str. SA20094301 genome	5803	0.0	CP007469
	Salmonella enterica subsp. enterica serovar enteritidis str. SA20094350 genome	5803	0.0	CP007311
	Salmonella enterica subsp. enterica serovar enteritidis str. SA20094352 complete genome	5797	0.0	CP007312
	Salmonella enterica subsp. enterica serovar enteritidis str. SA20094383 genome	5803	0.0	CP007313
	Salmonella enterica subsp. enterica serovar enteritidis str. SA20094389 genome	5803	0.0	CP007314
	Salmonella enterica subsp. enterica serovar enteritidis str. SA20094521 genome	5803	0.0	CP007315
	Salmonella enterica subsp. enterica serovar enteritidis str. SA20094642 genome	5803	0.0	CP007316
	Salmonella enterica subsp. enterica serovar enteritidis str. SA20094682 genome	5803	0.0	CP007431
	Salmonella enterica subsp. enterica serovar enteritidis str. SA20094803 genome	5803	0.0	CP007317
	Salmonella enterica subsp. enterica serovar enteritidis str. SA20095309 genome	5803	0.0	CP007318
	Salmonella enterica subsp. enterica serovar enteritidis str. SA20095440, complete genome	5790	0.0	CP007319
	Salmonella enterica subsp. enterica serovar enteritidis str. SA20100239 genome	5792	0.0	CP007427
	Salmonella enterica subsp. enterica serovar enteritidis str. SA20100349 genome	5788	0.0	CP007361
	Salmonella enterica subsp. enterica serovar enteritidis str. SA20121703 genome	5803	0.0	CP007372
	Salmonella enterica subsp. enterica serovar enteritidis str. SA20123395 genome	5803	0.0	CP007417
	Salmonella enterica subsp. enterica serovar enteritidis strain 49-2444 chromosome, complete genome	5808	0.0	CP018633
	Salmonella enterica subsp. enterica serovar enteritidis strain 56-3991, complete genome	5803	0.0	CP018635
	Salmonella enterica subsp. enterica serovar enteritidis strain 69-3861, complete genome	5803	0.0	CP018637
	Salmonella enterica subsp. enterica serovar enteritidis strain 70-1605, complete sequence	5803	0.0	CP018640
	Salmonella enterica subsp. enterica serovar enteritidis strain 74-1357 chromosome, complete genome	2582	0.0	CP018642
	Salmonella enterica subsp. enterica serovar enteritidis strain 77-2980, complete genome	5803	0.0	CP018644
	Salmonella enterica subsp. enterica serovar enteritidis strain 79-2359 chromosome, complete genome	5803	0.0	CP018645
	Salmonella enterica subsp. enterica serovar enteritidis strain 81-1435, complete genome	5803	0.0	CP018647
	Salmonella enterica subsp. enterica serovar enteritidis strain 81-1607 chromosome, complete genome	5803	0.0	CP018648
	Salmonella enterica subsp. enterica serovar enteritidis strain 81-1705 chromosome, complete genome	5803	0.0	CP018651
	Salmonella enterica subsp. enterica serovar enteritidis strain 81-1706 chromosome, complete genome	5803	0.0	CP018655
	Salmonella enterica subsp. enterica serovar enteritidis strain 93-0639 chromosome, complete genome	5803	0.0	CP018659
	Salmonella enterica subsp. enterica serovar enteritidis strain 95-0621 chromosome, complete genome	5803	0.0	CP018661
	Salmonella enterica subsp. enterica serovar enteritidis strain A1636 chromosome, complete genome	5797	0.0	CP063708
	Salmonella enterica subsp. enterica serovar enteritidis strain ATCC BAA-708 chromosome, complete genome	5795	0.0	CP025554
	Salmonella enterica subsp. enterica serovar enteritidis strain AUSMDU00010527 chromosome, complete genome	5808	0.0	CP045956
	Salmonella enterica subsp. enterica serovar enteritidis strain CFSAN033541 chromosome, complete genome	5803	0.0	CP020823
	Salmonella enterica subsp. enterica serovar enteritidis strain CFSAN033543 chromosome, complete genome	5803	0.0	CP020825
	Salmonella enterica subsp. enterica serovar enteritidis strain CFSAN051873, complete genome	5803	0.0	CP022003
	Salmonella enterica subsp. enterica serovar enteritidis strain CFSAN076214 chromosome, complete genome	2582	0.0	CP033340
	Salmonella enterica subsp. enterica serovar enteritidis strain CMCC50041, complete genome	5803	0.0	CP013097
	Salmonella enterica subsp. enterica serovar enteritidis strain CP255 chromosome, complete genome	5803	0.0	CP063705
	Salmonella enterica subsp. enterica serovar enteritidis strain D7795 chromosome, complete genome	5803	0.0	CP063702
	Salmonella enterica subsp. enterica serovar enteritidis strain Durban, complete genome	5803	0.0	CP007507
	Salmonella enterica subsp. enterica serovar enteritidis strain FORC_007, complete genome	5797	0.0	CP009768
	Salmonella enterica subsp. enterica serovar enteritidis strain FORC_052, complete genome	5797	0.0	CP016754
	Salmonella enterica subsp. enterica serovar enteritidis strain FORC_075 chromosome, complete genome	5797	0.0	CP023475
	Salmonella enterica subsp. enterica serovar enteritidis strain K12SE001 chromosome	5797	0.0	CP043563
	Salmonella enterica subsp. enterica serovar enteritidis strain NCCP 16206 chromosome, complete genome	5797	0.0	CP041973
	Salmonella enterica subsp. enterica serovar enteritidis strain NCM 61 chromosome, complete genome	5797	0.0	CP032851
	Salmonella enterica subsp. enterica serovar enteritidis strain OLF-00D989 87-1 chromosome, complete genome	5797	0.0	CP011942
	Salmonella enterica subsp. enterica serovar enteritidis strain OLF-SE1-1019-1, complete genome	5803	0.0	CP009083
	Salmonella enterica subsp. enterica serovar enteritidis strain OLF-SE10-10052, complete genome	5803	0.0	CP009092
	Salmonella enterica subsp. enterica serovar enteritidis strain OLF-SE11-10058, complete genome	5803	0.0	CP009093
	Salmonella enterica subsp. enterica serovar enteritidis strain OLF-SE2-98984-6, complete genome	5797	0.0	CP009084
	Salmonella enterica subsp. enterica serovar enteritidis strain OLF-SE3-98983-4, complete genome	5797	0.0	CP009085
	Salmonella enterica subsp. enterica serovar enteritidis strain OLF-SE4-0317-8, complete genome	5803	0.0	CP009086
	Salmonella enterica subsp. enterica serovar enteritidis strain OLF-SE5-1104-2, complete genome	5803	0.0	CP009087
	Salmonella enterica subsp. enterica serovar enteritidis strain OLF-SE6-00219-16, complete genome	5803	0.0	CP009088
	Salmonella enterica subsp. enterica serovar enteritidis strain OLF-SE7-100819, complete genome	5803	0.0	CP009089
	Salmonella enterica subsp. enterica serovar enteritidis strain OLF-SE8-1021710, complete genome	5803	0.0	CP009090
	Salmonella enterica subsp. enterica serovar enteritidis strain OLF-SE9-10012, complete genome	5803	0.0	CP009091
	Salmonella enterica subsp. enterica serovar enteritidis strain P125109 chromosome, complete genome	5797	0.0	CP063700
	Salmonella enterica subsp. enterica serovar enteritidis strain PIR00532 chromosome, complete genome	5797	0.0	CP025559
	Salmonella enterica subsp. enterica serovar enteritidis strain PT1 chromosome, complete genome	5797	0.0	CP043433
	Salmonella enterica subsp. enterica serovar enteritidis strain R17.4111 chromosome, complete genome	5797	0.0	CP063289
	Salmonella enterica subsp. enterica serovar enteritidis strain RM4283 chromosome, complete genome	2582	0.0	CP028157
	Salmonella enterica subsp. enterica serovar enteritidis strain SAP18-0432 chromosome, complete genome	5803	0.0	CP040644
	Salmonella enterica subsp. enterica serovar enteritidis strain SAP18-H9654 chromosome, complete genome	5803	0.0	CP040646
	Salmonella enterica subsp. enterica serovar enteritidis strain SE104 chromosome, complete genome	5797	0.0	CP050712
	Salmonella enterica subsp. enterica serovar enteritidis strain SE109 chromosome, complete genome	5797	0.0	CP050709
	Salmonella enterica subsp. enterica serovar enteritidis strain SE124 chromosome, complete genome	5797	0.0	CP050706
	Salmonella enterica subsp. enterica serovar enteritidis strain SE74 chromosome, complete genome	5797	0.0	CP050723
	Salmonella enterica subsp. enterica serovar enteritidis strain SE81 chromosome, complete genome	5797	0.0	CP050721
	Salmonella enterica subsp. enterica serovar enteritidis strain SE86 chromosome, complete genome	5797	0.0	CP019681
	Salmonella enterica subsp. enterica serovar enteritidis strain SE95 chromosome, complete genome	5797	0.0	CP050716
	Salmonella enterica subsp. enterica serovar enteritidis strain SEE1, complete genome	5795	0.0	CP011790
	Salmonella enterica subsp. enterica serovar enteritidis strain SEE2, complete genome	5795	0.0	CP011791
	Salmonella enterica subsp. enterica serovar enteritidis strain SEJ, complete genome	5803	0.0	CP008928
	Salmonella enterica subsp. enterica serovar enteritidis strain SEO chromosome, complete genome	5803	0.0	CP033090
	Salmonella enterica subsp. enterica serovar enteritidis strain SJTUF10978 chromosome, complete genome	5797	0.0	CP015524
	Salmonella enterica subsp. enterica serovar enteritidis strain SJTUF10984 chromosome, complete genome	5797	0.0	CP015526
	Salmonella enterica subsp. enterica serovar enteritidis strain SJTUF12367v2 chromosome, complete genome	5797	0.0	CP041176
	Salmonella enterica subsp. enterica serovar enteritidis strain SJTUF12519v2 chromosome, complete genome	5797	0.0	CP041173
	Salmonella enterica subsp. enterica serovar Fresno strain USMARC-69835 chromosome, complete genome	4329	0.0	CP032444
	Salmonella enterica subsp. enterica serovar Goldcoast strain NCTC13175 genome assembly, chromosome: 1	4325	0.0	LR134158
	Salmonella enterica subsp. enterica serovar Hadar strain 12-2388 chromosome, complete genome	4263	0.0	CP038595
	Salmonella enterica subsp. enterica serovar Hadar strain FDAARGOS_313 chromosome, complete genome	4263	0.0	CP022069
	Salmonella enterica subsp. enterica serovar Havana strain NCTC6086 genome assembly, chromosome: 1	4263	0.0	LR134187
	Salmonella enterica subsp. enterica serovar heidelberg str. 41578 chromosome, complete genome	4362	0.0	CP045762
	Salmonella enterica subsp. enterica serovar heidelberg str. 41578, complete genome	4362	0.0	CP004086
	Salmonella enterica subsp. enterica serovar heidelberg str. B182, complete genome	4362	0.0	CP003416
	Salmonella enterica subsp. enterica serovar heidelberg str. CFSAN002064, complete genome	4362	0.0	CP005995
	Salmonella enterica subsp. enterica serovar heidelberg str. CFSAN002069, complete genome	4362	0.0	CP005390
	Salmonella enterica subsp. enterica serovar heidelberg str. SARA35, complete genome	4362	0.0	CP019176
	Salmonella enterica subsp. enterica serovar heidelberg str. SL476, complete genome	4362	0.0	CP001120
	Salmonella enterica subsp. enterica serovar heidelberg strain 09-036813-1A chromosome, complete genome	4362	0.0	CP016525
	Salmonella enterica subsp. enterica serovar heidelberg strain 11-004736-1-7 chromosome, complete genome	4362	0.0	CP016514
	Salmonella enterica subsp. enterica serovar heidelberg strain 12-4374, complete genome	4362	0.0	CP012924
	Salmonella enterica subsp. enterica serovar heidelberg strain 5 chromosome, complete genome	4362	0.0	CP031359
	Salmonella enterica subsp. enterica serovar heidelberg strain A3ES40 chromosome, complete genome	4362	0.0	CP016561
	Salmonella enterica subsp. enterica serovar heidelberg strain A3EZ223 chromosome, complete genome	4362	0.0	CP016563
	Salmonella enterica subsp. enterica serovar heidelberg strain AMR588-04-00318, complete sequence	4362	0.0	CP016565
	Salmonella enterica subsp. enterica serovar heidelberg strain AMR588-04-00320 chromosome, complete genome	4362	0.0	CP016569
	Salmonella enterica subsp. enterica serovar heidelberg strain AMR588-04-00435 chromosome, complete genome	4362	0.0	CP016573
	Salmonella enterica subsp. enterica serovar heidelberg strain AMR588-04-00437 chromosome, complete genome	4362	0.0	CP016576
	Salmonella enterica subsp. enterica serovar heidelberg strain AR-0404 chromosome, complete genome	4362	0.0	CP044181
	Salmonella enterica subsp. enterica serovar heidelberg strain CE-R2-11-0435 chromosome, complete genome	4362	0.0	CP016517
	Salmonella enterica subsp. enterica serovar heidelberg strain CFSAN067218 chromosome, complete genome	4362	0.0	CP028311
	Salmonella enterica subsp. enterica serovar heidelberg strain CVM N16S321 chromosome, complete genome	4362	0.0	CP049313
	Salmonella enterica subsp. enterica serovar heidelberg strain CVM N53023 chromosome, complete genome	4362	0.0	CP049310
	Salmonella enterica subsp. enterica serovar heidelberg strain CVM N58631 chromosome, complete genome	4362	0.0	CP049306
	Salmonella enterica subsp. enterica serovar heidelberg strain FDAARGOS_319 chromosome, complete genome	4362	0.0	CP027412
	Salmonella enterica subsp. enterica serovar heidelberg strain FDAARGOS_54 chromosome, complete genome	4362	0.0	CP026976
	Salmonella enterica subsp. enterica serovar heidelberg strain N13-01290, complete genome	4362	0.0	CP012930
	Salmonella enterica subsp. enterica serovar heidelberg strain NCTC5717 genome assembly, chromosome: 1	4335	0.0	LS483494
	Salmonella enterica subsp. enterica serovar heidelberg strain SA01AB09084001 chromosome, complete genome	4362	0.0	CP016530
	Salmonella enterica subsp. enterica serovar heidelberg strain SA02DT09004001 chromosome, complete genome	4362	0.0	CP016521
	Salmonella enterica subsp. enterica serovar heidelberg strain SA02DT10168701, complete genome	4362	0.0	CP012921
	Salmonella enterica subsp. enterica serovar heidelberg strain SH12-003 chromosome, complete genome	4362	0.0	CP016507
	Salmonella enterica subsp. enterica serovar heidelberg strain SH12-007 chromosome, complete genome	4362	0.0	CP016504
	Salmonella enterica subsp. enterica serovar heidelberg strain SH13-004 chromosome, complete genome	4362	0.0	CP016586
	Salmonella enterica subsp. enterica serovar heidelberg strain SH13-006 chromosome, complete genome	4362	0.0	CP016579
	Salmonella enterica subsp. enterica serovar heidelberg strain SH14-009 chromosome, complete genome	4362	0.0	CP016581
	Salmonella enterica subsp. enterica serovar heidelberg strain SH14-028 chromosome, complete genome	4362	0.0	CP016510
	Salmonella enterica subsp. enterica serovar heidelberg strain SL-312 chromosome, complete genome	4362	0.0	CP043214
	Salmonella enterica subsp. enterica serovar Hillingdon str. N1529-D3, complete genome	4263	0.0	CP019410
	Salmonella enterica subsp. enterica serovar Hvittingfoss str. SA20014981 chromosome, complete genome	4292	0.0	CP022503
	Salmonella enterica subsp. enterica serovar infantis genome assembly SINFA, chromosome : 1	4357	0.0	LN649235
	Salmonella enterica subsp. enterica serovar infantis strain 119944 chromosome, complete genome	4357	0.0	CP047881
	Salmonella enterica subsp. enterica serovar infantis strain CFSAN003307 chromosome, complete genome	4357	0.0	CP019202
	Salmonella enterica subsp. enterica serovar infantis strain CVM N16S024 chromosome, complete genome	4357	0.0	CP052839
	Salmonella enterica subsp. enterica serovar infantis strain CVM N16S097 chromosome, complete genome	4357	0.0	CP052837
	Salmonella enterica subsp. enterica serovar infantis strain CVM N16S103 chromosome, complete genome	4357	0.0	CP052835
	Salmonella enterica subsp. enterica serovar infantis strain CVM N17S041 chromosome, complete genome	4357	0.0	CP052833
	Salmonella enterica subsp. enterica serovar infantis strain CVM N17S1040 chromosome, complete genome	4357	0.0	CP052831
	Salmonella enterica subsp. enterica serovar infantis strain CVM N17S1105 chromosome, complete genome	4357	0.0	CP052829
	Salmonella enterica subsp. enterica serovar infantis strain CVM N17S1126 chromosome, complete genome	4357	0.0	CP052827
	Salmonella enterica subsp. enterica serovar infantis strain CVM N17S1234 chromosome, complete genome	4357	0.0	CP051675
	Salmonella enterica subsp. enterica serovar infantis strain CVM N17S1245 chromosome, complete genome	4357	0.0	CP052825
	Salmonella enterica subsp. enterica serovar infantis strain CVM N17S1265 chromosome, complete genome	4357	0.0	CP052823
	Salmonella enterica subsp. enterica serovar infantis strain CVM N17S1349 chromosome, complete genome	4357	0.0	CP052821
	Salmonella enterica subsp. enterica serovar infantis strain CVM N17S1442 chromosome, complete genome	4357	0.0	CP052819
	Salmonella enterica subsp. enterica serovar infantis strain CVM N17S1509 chromosome, complete genome	4357	0.0	CP052817
	Salmonella enterica subsp. enterica serovar infantis strain CVM N17S1598 chromosome, complete genome	4357	0.0	CP052815
	Salmonella enterica subsp. enterica serovar infantis strain CVM N17S349 chromosome, complete genome	4351	0.0	CP052813
	Salmonella enterica subsp. enterica serovar infantis strain CVM N17S376 chromosome, complete genome	4357	0.0	CP052811
	Salmonella enterica subsp. enterica serovar infantis strain CVM N17S535 chromosome, complete genome	4357	0.0	CP052809
	Salmonella enterica subsp. enterica serovar infantis strain CVM N17S637 chromosome, complete genome	4357	0.0	CP052807
	Salmonella enterica subsp. enterica serovar infantis strain CVM N17S816 chromosome, complete genome	4357	0.0	CP052805
	Salmonella enterica subsp. enterica serovar infantis strain CVM N17S973 chromosome, complete genome	4357	0.0	CP052803
	Salmonella enterica subsp. enterica serovar infantis strain CVM N17S976 chromosome, complete genome	4357	0.0	CP052801
	Salmonella enterica subsp. enterica serovar infantis strain CVM N17S990 chromosome, complete genome	4357	0.0	CP052798
	Salmonella enterica subsp. enterica serovar infantis strain CVM N18S1246 chromosome, complete genome	4357	0.0	CP052777
	Salmonella enterica subsp. enterica serovar infantis strain CVM N18S2039 chromosome, complete genome	4357	0.0	CP052796
	Salmonella enterica subsp. enterica serovar infantis strain CVM N18S2085 chromosome, complete genome	4357	0.0	CP052776
	Salmonella enterica subsp. enterica serovar infantis strain CVM N19S0125 chromosome, complete genome	4357	0.0	CP052794
	Salmonella enterica subsp. enterica serovar infantis strain CVM N19S0145 chromosome, complete genome	4357	0.0	CP052775
	Salmonella enterica subsp. enterica serovar infantis strain CVM N19S0388 chromosome, complete genome	4357	0.0	CP052792
	Salmonella enterica subsp. enterica serovar infantis strain CVM N19S0552 chromosome, complete genome	4357	0.0	CP052789
	Salmonella enterica subsp. enterica serovar infantis strain CVM N19S0611 chromosome, complete genome	4357	0.0	CP052787
	Salmonella enterica subsp. enterica serovar infantis strain CVM N19S0641 chromosome, complete genome	4351	0.0	CP052785
	Salmonella enterica subsp. enterica serovar infantis strain CVM N19S0679 chromosome, complete genome	4357	0.0	CP052782
	Salmonella enterica subsp. enterica serovar infantis strain CVM44454, complete genome	4357	0.0	CP016412
	Salmonella enterica subsp. enterica serovar infantis strain FARPER-219 chromosome, complete genome	4349	0.0	CP038507
	Salmonella enterica subsp. enterica serovar infantis strain FSIS1502169, complete genome	4357	0.0	CP016406
	Salmonella enterica subsp. enterica serovar infantis strain FSIS1502916, complete genome	4357	0.0	CP016408
	Salmonella enterica subsp. enterica serovar infantis strain L41 chromosome	4357	0.0	CP038516
	Salmonella enterica subsp. enterica serovar infantis strain N55391, complete genome	4357	0.0	CP016410
	Salmonella enterica subsp. enterica serovar infantis strain NCTC6703 genome assembly, chromosome: 1	4325	0.0	LS483479
	Salmonella enterica subsp. enterica serovar infantis strain SBO17 chromosome	4357	0.0	CP040163
	Salmonella enterica subsp. enterica serovar infantis strain SBO53 chromosome	4357	0.0	CP040061
	Salmonella enterica subsp. enterica serovar infantis strain SPE100 chromosome	4357	0.0	CP040063
	Salmonella enterica subsp. enterica serovar infantis strain SPE102 chromosome	4357	0.0	CP040164
	Salmonella enterica subsp. enterica serovar infantis strain SPE55 chromosome	4357	0.0	CP040065
	Salmonella enterica subsp. enterica serovar infantis strain TR01 chromosome	4368	0.0	CP040600
	Salmonella enterica subsp. enterica serovar infantis strain TR01 Mutant chromosome	4368	0.0	CP040601
	Salmonella enterica subsp. enterica serovar infantis strain VNSEC001 chromosome, complete genome	4357	0.0	CP039445
	Salmonella enterica subsp. enterica serovar infantis strain VNSEC002 chromosome, complete genome	4357	0.0	CP039443
	Salmonella enterica subsp. enterica serovar infantis strain VNSEC003 chromosome, complete genome	4357	0.0	CP039441
	Salmonella enterica subsp. enterica serovar Inverness str. ATCC 10720, complete genome	4263	0.0	CP019181
	Salmonella enterica subsp. enterica serovar Javiana strain FARPER-220 chromosome, complete genome	281	3e-72	CP038233
	Salmonella enterica subsp. enterica serovar Johannesburg str. ST203, complete genome	4346	0.0	CP019411
	Salmonella enterica subsp. enterica serovar Johannesburg strain CVM N58011 chromosome, complete genome	4346	0.0	CP049308
	Salmonella enterica subsp. enterica serovar Karamoja strain RSE21 chromosome, complete genome	4268	0.0	CP034709
	Salmonella enterica subsp. enterica serovar Karamoja strain RSE40 chromosome, complete genome	4276	0.0	CP034698
	Salmonella enterica subsp. enterica serovar Kedougou strain Sal162 chromosome	4268	0.0	CP053214
	Salmonella enterica subsp. enterica serovar Kentucky str. SA20030505 chromosome, complete genome	4340	0.0	CP022500
	Salmonella enterica subsp. enterica serovar Kottbus strain Kharkiv chromosome, complete genome	4322	0.0	CP062220
	Salmonella enterica subsp. enterica serovar Krefeld str. SA20030536, complete genome	2039	0.0	CP019413
	Salmonella enterica subsp. enterica serovar London strain HA1-SP5,complete sequence	4318	0.0	CP060134
	Salmonella enterica subsp. enterica serovar London strain HA3-IN1, complete sequence	4318	0.0	CP060132
	Salmonella enterica subsp. enterica serovar Mbandaka str. ATCC 51958, complete genome	2254	0.0	CP019183
	Salmonella enterica subsp. enterica serovar Mbandaka strain CFSAN076213 chromosome, complete genome	4257	0.0	CP033343
	Salmonella enterica subsp. enterica serovar Mbandaka strain SA20026234 chromosome, complete genome	4257	0.0	CP022489
	Salmonella enterica subsp. enterica serovar Mikawasima strain RSE13 chromosome, complete genome	4344	0.0	CP034715
	Salmonella enterica subsp. enterica serovar Mikawasima strain RSE15 chromosome, complete genome	4351	0.0	CP034713
	Salmonella enterica subsp. enterica serovar Minnesota str. ATCC 49284, complete genome	4329	0.0	CP019184
	Salmonella enterica subsp. enterica serovar Minnesota strain CFSAN017963, complete genome	4329	0.0	CP017720
	Salmonella enterica subsp. enterica serovar Montevideo str. 507440-20, complete genome	4276	0.0	CP007530
	Salmonella enterica subsp. enterica serovar Montevideo str. 531954 chromosome, complete genome	4276	0.0	CP029035
	Salmonella enterica subsp. enterica serovar Montevideo str. CDC 2010K-0257 chromosome, complete genome	4274	0.0	CP020912
	Salmonella enterica subsp. enterica serovar Montevideo str. CDC 2012K-1544 chromosome, complete genome	4276	0.0	CP017977
	Salmonella enterica subsp. enterica serovar Montevideo str. USDA-ARS-USMARC-1913 chromosome, complete genome	4257	0.0	CP025278
	Salmonella enterica subsp. enterica serovar Montevideo strain ATCC 8387 chromosome, complete genome	4263	0.0	CP034232
	Salmonella enterica subsp. enterica serovar Montevideo strain CFSAN045764 chromosome, complete genome	4276	0.0	CP029039
	Salmonella enterica subsp. enterica serovar Montevideo strain CFSAN051296 chromosome, complete genome	4276	0.0	CP029336
	Salmonella enterica subsp. enterica serovar Moscow str. S-1843, complete genome	5803	0.0	CP019415
	Salmonella enterica subsp. enterica serovar Newport str. CDC 2010K-2159, complete genome	4442	0.0	CP007559
	Salmonella enterica subsp. enterica serovar Newport str. USDA-ARS-USMARC-1925 chromosome, complete genome	4442	0.0	CP025232
	Salmonella enterica subsp. enterica serovar Nitra strain S-1687, complete genome	5814	0.0	CP019416
	Salmonella enterica subsp. enterica serovar Ohio strain SA20120345 chromosome, complete genome	4252	0.0	CP030024
	Salmonella enterica subsp. enterica serovar Oranienburg str. 0250 strain CFSAN001285 chromosome, complete genome	4329	0.0	CP019197
	Salmonella enterica subsp. enterica serovar Oranienburg strain CFSAN076211 chromosome, complete genome	4329	0.0	CP033344
	Salmonella enterica subsp. enterica serovar Ouakam str. SA20034636, complete genome	4257	0.0	CP022116
	Salmonella enterica subsp. enterica serovar Ouakam strain GNT-01 genome	4257	0.0	CP012038
	Salmonella enterica subsp. enterica serovar Paratyphi A str. AKU_12601 complete genome, strain AKU_12601	4252	0.0	FM200053
	Salmonella enterica subsp. enterica serovar Paratyphi A str. ATCC 11511, complete genome	4252	0.0	CP019185
	Salmonella enterica subsp. enterica serovar Paratyphi A str. ATCC 9150, complete genome	4252	0.0	CP000026
	Salmonella enterica subsp. enterica serovar Paratyphi A strain CMCC 50503, complete genome	4252	0.0	CP009559
	Salmonella enterica subsp. enterica serovar Paratyphi A strain CMCC 50973, complete genome	4252	0.0	CP009049
	Salmonella enterica subsp. enterica serovar Paratyphi A strain CMCC50093 genome	4252	0.0	CP011967
	Salmonella enterica subsp. enterica serovar Paratyphi A strain FDAARGOS_368 chromosome, complete genome	4252	0.0	CP023508
	Salmonella enterica subsp. enterica serovar Paratyphi C strain 07-0715 chromosome, complete genome	4324	0.0	CP053400
	Salmonella enterica subsp. enterica serovar Paratyphi C strain RKS4594, complete genome	4324	0.0	CP000857
	Salmonella enterica subsp. enterica serovar Poona strain NCTC4840 genome assembly, chromosome: 1	4346	0.0	LS483489
	Salmonella enterica subsp. enterica serovar Rissen strain GJ0703-2 chromosome, complete genome	4268	0.0	CP043509
	Salmonella enterica subsp. enterica serovar Saintpaul strain FDAARGOS_373 chromosome, complete genome	848	0.0	CP023512
	Salmonella enterica subsp. enterica serovar senftenberg genome assembly NCTC10384, chromosome : 1	4303	0.0	LN868943
	Salmonella enterica subsp. enterica serovar senftenberg str. 361154004 chromosome, complete genome	4303	0.0	CP029036
	Salmonella enterica subsp. enterica serovar senftenberg str. CFSAN004025 chromosome, complete genome	4303	0.0	CP039270
	Salmonella enterica subsp. enterica serovar senftenberg strain 11-5006 chromosome, complete genome	4266	0.0	CP038601
	Salmonella enterica subsp. enterica serovar senftenberg strain AR_0127 chromosome, complete genome	4303	0.0	CP032194
	Salmonella enterica subsp. enterica serovar senftenberg strain AR-0405 chromosome, complete genome	4303	0.0	CP044203
	Salmonella enterica subsp. enterica serovar senftenberg strain CFSAN045763 chromosome, complete genome	4303	0.0	CP029038
	Salmonella enterica subsp. enterica serovar senftenberg strain CFSAN047866 chromosome, complete genome	4303	0.0	CP029040
	Salmonella enterica subsp. enterica serovar senftenberg strain SA20061017 chromosome, complete genome	4303	0.0	CP038591
	Salmonella enterica subsp. enterica serovar senftenberg strain SA20130280 chromosome, complete genome	4303	0.0	CP038593
	Salmonella enterica subsp. enterica serovar Sloterdijk str. ATCC 15791, complete genome	4425	0.0	CP012349
	Salmonella enterica subsp. enterica serovar Stanleyville strain RSE01 chromosome, complete genome	95.3	4e-16	CP034723
	Salmonella enterica subsp. enterica serovar Stanleyville strain RSE30 chromosome, complete genome	95.3	4e-16	CP034703
	Salmonella enterica subsp. enterica serovar Stanleyville strain RSE39 chromosome, complete genome	95.3	4e-16	CP034700
	Salmonella enterica subsp. enterica serovar tennessee str. TXSC_TXSC08-19, complete genome	4263	0.0	CP007505
	Salmonella enterica subsp. enterica serovar tennessee strain ATCC 10722 chromosome, complete genome	4263	0.0	CP025218
	Salmonella enterica subsp. enterica serovar tennessee strain CFSAN001387 chromosome, complete genome	4263	0.0	CP014994
	Salmonella enterica subsp. enterica serovar tennessee strain CFSAN070643 chromosome, complete genome	4255	0.0	CP024168
	Salmonella enterica subsp. enterica serovar tennessee strain CFSAN070645 chromosome, complete genome	4255	0.0	CP024164
	Salmonella enterica subsp. enterica serovar tennessee strain CFSAN076210 chromosome, complete genome	4263	0.0	CP033345
	Salmonella enterica subsp. enterica serovar tennessee strain PIR00537 chromosome, complete genome	4263	0.0	CP025217
	Salmonella enterica subsp. enterica serovar thompson str. ATCC 8391, complete genome	4346	0.0	CP011396
	Salmonella enterica subsp. enterica serovar thompson str. RM6836, complete genome	4346	0.0	CP006717
	Salmonella enterica subsp. enterica serovar thompson strain 7 isolate CFSAN047352 chromosome, complete genome	4346	0.0	CP040699
	Salmonella enterica subsp. enterica serovar thompson strain CFSAN000738, complete genome	4346	0.0	CP019196
	Salmonella enterica subsp. enterica serovar thompson strain HFCDC-SM-846 chromosome, complete genome	4346	0.0	CP028729
	Salmonella enterica subsp. enterica serovar thompson strain NCTC5740 genome assembly, chromosome: 1	4346	0.0	LS483419
	Salmonella enterica subsp. enterica serovar thompson strain NCTC8496 genome assembly, chromosome: 1	4340	0.0	LS483493
	Salmonella enterica subsp. enterica serovar thompson strain RM1984, complete genome	4346	0.0	CP012513
	Salmonella enterica subsp. enterica serovar thompson strain RM1986, complete genome	4346	0.0	CP012514
	Salmonella enterica subsp. enterica serovar thompson strain SH11G0791 chromosome, complete genome	4346	0.0	CP041171
	Salmonella enterica subsp. enterica serovar typhi genome assembly, chromosome: 1	4276	0.0	LT882486
	Salmonella enterica subsp. enterica serovar typhi isolate 1554-sc-2165329 genome assembly, chromosome: 1	4276	0.0	LT906493
	Salmonella enterica subsp. enterica serovar typhi isolate 1554-sc-2165329 genome assembly, chromosome: 1	4276	0.0	LT905064
	Salmonella enterica subsp. enterica serovar typhi isolate 403Ty-sc-1979084 genome assembly, chromosome: 1	4276	0.0	LT905062
	Salmonella enterica subsp. enterica serovar typhi isolate E98_3139-sc-1927833 genome assembly, chromosome: 1	4265	0.0	LT905143
	Salmonella enterica subsp. enterica serovar typhi isolate ISP_03_07467_SGB110-sc-1979083 genome assembly, chromosome: 1	4274	0.0	LT905060
	Salmonella enterica subsp. enterica serovar typhi isolate lupe_GEN0059-sc-1979081 genome assembly, chromosome: 1	4276	0.0	LT905063
	Salmonella enterica subsp. enterica serovar typhi str. CT18, complete chromosome	4276	0.0	AL513382
	Salmonella enterica subsp. enterica serovar typhi str. P-stx-12, complete genome	4276	0.0	CP003278
	Salmonella enterica subsp. enterica serovar typhi str. Ty2 strain 4316STDY6559669 genome assembly, chromosome: 1	4276	0.0	LR590081
	Salmonella enterica subsp. enterica serovar typhi str. Ty2 strain 4316STDY6559672 genome assembly, chromosome: 1	4276	0.0	LR590082
	Salmonella enterica subsp. enterica serovar typhi str. Ty21a, complete genome	4276	0.0	CP002099
	Salmonella enterica subsp. enterica serovar typhi strain 1016889 genome assembly, chromosome: 1	4276	0.0	LT904893
	Salmonella enterica subsp. enterica serovar typhi strain 1036491 genome assembly, chromosome: 1	4276	0.0	LT906495
	Salmonella enterica subsp. enterica serovar typhi strain 1036491 genome assembly, chromosome: 1	4276	0.0	LT904885
	Salmonella enterica subsp. enterica serovar typhi strain 129-0238-M genome assembly, chromosome: 1	4276	0.0	LT904888
	Salmonella enterica subsp. enterica serovar typhi strain 1553 genome assembly, chromosome: 1	4276	0.0	LT904871
	Salmonella enterica subsp. enterica serovar typhi strain 2010-007898 genome assembly, chromosome: 1	4276	0.0	LT905139
	Salmonella enterica subsp. enterica serovar typhi strain 2018K-0756 chromosome, complete genome	4276	0.0	CP044007
	Salmonella enterica subsp. enterica serovar typhi strain 311189_201186 chromosome, complete genome	4276	0.0	CP029958
	Salmonella enterica subsp. enterica serovar typhi strain 311189_202186 chromosome, complete genome	4211	0.0	CP029956
	Salmonella enterica subsp. enterica serovar typhi strain 311189_203186 chromosome, complete genome	4276	0.0	CP029942
	Salmonella enterica subsp. enterica serovar typhi strain 311189_204186 chromosome, complete genome	4276	0.0	CP029954
	Salmonella enterica subsp. enterica serovar typhi strain 311189_205186 chromosome, complete genome	4276	0.0	CP029950
	Salmonella enterica subsp. enterica serovar typhi strain 311189_206186 chromosome, complete genome	4276	0.0	CP029940
	Salmonella enterica subsp. enterica serovar typhi strain 311189_207186 chromosome, complete genome	4276	0.0	CP029938
	Salmonella enterica subsp. enterica serovar typhi strain 311189_208103 chromosome, complete genome	4276	0.0	CP029932
	Salmonella enterica subsp. enterica serovar typhi strain 311189_208186 chromosome, complete genome	4276	0.0	CP029949
	Salmonella enterica subsp. enterica serovar typhi strain 311189_209186 chromosome, complete genome	4276	0.0	CP029952
	Salmonella enterica subsp. enterica serovar typhi strain 311189_210186 chromosome, complete genome	4276	0.0	CP029946
	Salmonella enterica subsp. enterica serovar typhi strain 311189_211186 chromosome, complete genome	4276	0.0	CP029945
	Salmonella enterica subsp. enterica serovar typhi strain 311189_212186 chromosome, complete genome	4276	0.0	CP029944
	Salmonella enterica subsp. enterica serovar typhi strain 311189_213186 chromosome, complete genome	4276	0.0	CP029936
	Salmonella enterica subsp. enterica serovar typhi strain 311189_214186 chromosome, complete genome	4276	0.0	CP029933
	Salmonella enterica subsp. enterica serovar typhi strain 311189_215186 chromosome, complete genome	4276	0.0	CP029930
	Salmonella enterica subsp. enterica serovar typhi strain 311189_216103 chromosome, complete genome	4198	0.0	CP029928
	Salmonella enterica subsp. enterica serovar typhi strain 311189_217103 chromosome, complete genome	4276	0.0	CP029927
	Salmonella enterica subsp. enterica serovar typhi strain 311189_217186 chromosome, complete genome	4276	0.0	CP029646
	Salmonella enterica subsp. enterica serovar typhi strain 311189_218186 chromosome, complete genome	4276	0.0	CP029925
	Salmonella enterica subsp. enterica serovar typhi strain 311189_219186 chromosome, complete genome	4276	0.0	CP029911
	Salmonella enterica subsp. enterica serovar typhi strain 311189_220186 chromosome, complete genome	4276	0.0	CP029886
	Salmonella enterica subsp. enterica serovar typhi strain 311189_221186 chromosome, complete genome	4276	0.0	CP029923
	Salmonella enterica subsp. enterica serovar typhi strain 311189_222186 chromosome, complete genome	4198	0.0	CP029909
	Salmonella enterica subsp. enterica serovar typhi strain 311189_223186 chromosome, complete genome	4276	0.0	CP029880
	Salmonella enterica subsp. enterica serovar typhi strain 311189_224186 chromosome, complete genome	4276	0.0	CP029878
	Salmonella enterica subsp. enterica serovar typhi strain 311189_231186 chromosome, complete genome	4276	0.0	CP029904
	Salmonella enterica subsp. enterica serovar typhi strain 311189_232103 chromosome, complete genome	4276	0.0	CP029918
	Salmonella enterica subsp. enterica serovar typhi strain 311189_239103 chromosome, complete genome	4276	0.0	CP029908
	Salmonella enterica subsp. enterica serovar typhi strain 311189_252186 chromosome, complete genome	4276	0.0	CP029896
	Salmonella enterica subsp. enterica serovar typhi strain 311189_255186 chromosome, complete genome	4276	0.0	CP029885
	Salmonella enterica subsp. enterica serovar typhi strain 311189_256186 chromosome, complete genome	4276	0.0	CP029917
	Salmonella enterica subsp. enterica serovar typhi strain 311189_268103 chromosome, complete genome	4198	0.0	CP029902
	Salmonella enterica subsp. enterica serovar typhi strain 311189_268186 chromosome, complete genome	4276	0.0	CP029883
	Salmonella enterica subsp. enterica serovar typhi strain 311189_269186 chromosome, complete genome	4276	0.0	CP029922
	Salmonella enterica subsp. enterica serovar typhi strain 311189_282186 chromosome, complete genome	4276	0.0	CP029920
	Salmonella enterica subsp. enterica serovar typhi strain 311189_291186 chromosome, complete genome	4276	0.0	CP029894
	Salmonella enterica subsp. enterica serovar typhi strain 343076_202113 chromosome, complete genome	4276	0.0	CP029915
	Salmonella enterica subsp. enterica serovar typhi strain 343076_217103 chromosome, complete genome	4276	0.0	CP029914
	Salmonella enterica subsp. enterica serovar typhi strain 343076_227128 chromosome, complete genome	4276	0.0	CP029875
	Salmonella enterica subsp. enterica serovar typhi strain 343076_232188 chromosome, complete genome	4276	0.0	CP029900
	Salmonella enterica subsp. enterica serovar typhi strain 343076_241106 chromosome, complete genome	4276	0.0	CP029899
	Salmonella enterica subsp. enterica serovar typhi strain 343076_248190 chromosome, complete genome	4276	0.0	CP029882
	Salmonella enterica subsp. enterica serovar typhi strain 343076_249107 chromosome, complete genome	4276	0.0	CP029913
	Salmonella enterica subsp. enterica serovar typhi strain 343076_252143 chromosome, complete genome	4276	0.0	CP029892
	Salmonella enterica subsp. enterica serovar typhi strain 343076_253155 chromosome, complete genome	4198	0.0	CP029890
	Salmonella enterica subsp. enterica serovar typhi strain 343076_269157 chromosome, complete genome	4198	0.0	CP029881
	Salmonella enterica subsp. enterica serovar typhi strain 343076_294172 chromosome, complete genome	4276	0.0	CP029888
	Salmonella enterica subsp. enterica serovar typhi strain 343077_211171 chromosome, complete genome	4276	0.0	CP029873
	Salmonella enterica subsp. enterica serovar typhi strain 343077_212138 chromosome, complete genome	4276	0.0	CP029919
	Salmonella enterica subsp. enterica serovar typhi strain 343077_212159 chromosome, complete genome	4276	0.0	CP029870
	Salmonella enterica subsp. enterica serovar typhi strain 343077_213147 chromosome, complete genome	4198	0.0	CP029897
	Salmonella enterica subsp. enterica serovar typhi strain 343077_214135 chromosome, complete genome	4276	0.0	CP029872
	Salmonella enterica subsp. enterica serovar typhi strain 343077_214162 chromosome, complete genome	4276	0.0	CP029862
	Salmonella enterica subsp. enterica serovar typhi strain 343077_215174 chromosome, complete genome	4276	0.0	CP029868
	Salmonella enterica subsp. enterica serovar typhi strain 343077_228140 chromosome, complete genome	4198	0.0	CP029866
	Salmonella enterica subsp. enterica serovar typhi strain 343077_228157 chromosome, complete genome	4276	0.0	CP029864
	Salmonella enterica subsp. enterica serovar typhi strain 343077_255118 chromosome, complete genome	4276	0.0	CP029907
	Salmonella enterica subsp. enterica serovar typhi strain 343077_260153 chromosome, complete genome	4276	0.0	CP029861
	Salmonella enterica subsp. enterica serovar typhi strain 343077_267164 chromosome, complete genome	4276	0.0	CP029906
	Salmonella enterica subsp. enterica serovar typhi strain 343077_278127 chromosome, complete genome	4276	0.0	CP029863
	Salmonella enterica subsp. enterica serovar typhi strain 343077_281186 chromosome, complete genome	4276	0.0	CP029853
	Salmonella enterica subsp. enterica serovar typhi strain 343077_285138 chromosome, complete genome	4276	0.0	CP029858
	Salmonella enterica subsp. enterica serovar typhi strain 343077_286126 chromosome, complete genome	4276	0.0	CP029856
	Salmonella enterica subsp. enterica serovar typhi strain 343077_292148 chromosome, complete genome	4276	0.0	CP029855
	Salmonella enterica subsp. enterica serovar typhi strain 343078_201101 chromosome, complete genome	4276	0.0	CP029852
	Salmonella enterica subsp. enterica serovar typhi strain 343078_203125 chromosome, complete genome	4276	0.0	CP029850
	Salmonella enterica subsp. enterica serovar typhi strain 343078_211126 chromosome, complete genome	4276	0.0	CP029848
	Salmonella enterica subsp. enterica serovar typhi strain 343078_223175 chromosome, complete genome	4276	0.0	CP029964
	Salmonella enterica subsp. enterica serovar typhi strain 343078_228140 chromosome, complete genome	4276	0.0	CP029962
	Salmonella enterica subsp. enterica serovar typhi strain 343078_251131 chromosome, complete genome	4276	0.0	CP029960
	Salmonella enterica subsp. enterica serovar typhi strain 343078_256191 chromosome, complete genome	4276	0.0	CP029959
	Salmonella enterica subsp. enterica serovar typhi strain 343078_273110 chromosome, complete genome	4276	0.0	CP029846
	Salmonella enterica subsp. enterica serovar typhi strain 76-1292 genome assembly, chromosome: 1	4270	0.0	LT904887
	Salmonella enterica subsp. enterica serovar typhi strain 80-2002 genome assembly, chromosome: 1	4276	0.0	LT904891
	Salmonella enterica subsp. enterica serovar typhi strain B/SF/13/03/195, complete genome	4276	0.0	CP012151
	Salmonella enterica subsp. enterica serovar typhi strain CMCST_CEPR_1 chromosome, complete genome	4270	0.0	CP053702
	Salmonella enterica subsp. enterica serovar typhi strain ERL024120 genome assembly, chromosome: 1	4276	0.0	LT906494
	Salmonella enterica subsp. enterica serovar typhi strain ERL024120 genome assembly, chromosome: 1	4276	0.0	LT905088
	Salmonella enterica subsp. enterica serovar typhi strain ERL024919 genome assembly, chromosome: 1	4276	0.0	LT904875
	Salmonella enterica subsp. enterica serovar typhi strain ERL034151 genome assembly, chromosome: 1	4270	0.0	LT904867
	Salmonella enterica subsp. enterica serovar typhi strain ERL041834 genome assembly, chromosome: 1	4198	0.0	LT904884
	Salmonella enterica subsp. enterica serovar typhi strain ERL052042 genome assembly, chromosome: 1	4276	0.0	LT904869
	Salmonella enterica subsp. enterica serovar typhi strain ERL072973 genome assembly, chromosome: 1	4276	0.0	LT904777
	Salmonella enterica subsp. enterica serovar typhi strain ERL082356 genome assembly, chromosome: 1	4276	0.0	LT905140
	Salmonella enterica subsp. enterica serovar typhi strain ERL103914 genome assembly, chromosome: 1	4276	0.0	LT904883
	Salmonella enterica subsp. enterica serovar typhi strain ERL114000 genome assembly, chromosome: 1	4183	0.0	LT904876
	Salmonella enterica subsp. enterica serovar typhi strain ERL11909 genome assembly, chromosome: 1	4265	0.0	LT904872
	Salmonella enterica subsp. enterica serovar typhi strain ERL12148 genome assembly, chromosome: 1	4276	0.0	LT883153
	Salmonella enterica subsp. enterica serovar typhi strain ERL12960 genome assembly, chromosome: 1	4276	0.0	LT904894
	Salmonella enterica subsp. enterica serovar typhi strain H12ESR00394-001A genome assembly, chromosome: 1	4276	0.0	LT904890
	Salmonella enterica subsp. enterica serovar typhi strain H12ESR00755-001A genome assembly, chromosome: 1	4276	0.0	LT905142
	Salmonella enterica subsp. enterica serovar typhi strain H12ESR04734-001A genome assembly, chromosome: 1	4198	0.0	LT904868
	Salmonella enterica subsp. enterica serovar typhi strain LXYSH chromosome, complete genome	4276	0.0	CP030936
	Salmonella enterica subsp. enterica serovar typhi strain M223 genome assembly, chromosome: 1	4276	0.0	LT904854
	Salmonella enterica subsp. enterica serovar typhi strain OVG_041 genome assembly, chromosome: 1	4276	0.0	LT905141
	Salmonella enterica subsp. enterica serovar typhi strain OVG_041 genome assembly, chromosome: 2	4276	0.0	LT906560
	Salmonella enterica subsp. enterica serovar typhi strain PM016/13, complete genome	4276	0.0	CP012091
	Salmonella enterica subsp. enterica serovar typhi strain SGB82 genome assembly, chromosome: 1	4276	0.0	LT904886
	Salmonella enterica subsp. enterica serovar typhi strain SGB89 genome assembly, chromosome: 1	4268	0.0	LT904882
	Salmonella enterica subsp. enterica serovar typhi strain SGB90 genome assembly, chromosome: 1	4276	0.0	LT904870
	Salmonella enterica subsp. enterica serovar typhi strain SGB92 genome assembly, chromosome: 1	4276	0.0	LT904877
	Salmonella enterica subsp. enterica serovar typhi strain Ty21a chromosome, complete genome	4276	0.0	CP023975
	Salmonella enterica subsp. enterica serovar typhi strain ty3-193 genome assembly, chromosome: 1	4276	0.0	LT904878
	Salmonella enterica subsp. enterica serovar typhi strain ty3-243 genome assembly, chromosome: 2	4276	0.0	LT905090
	Salmonella enterica subsp. enterica serovar typhi strain TY585 genome assembly, chromosome: 1	4276	0.0	LT904852
	Salmonella enterica subsp. enterica serovar typhi strain UI2120 genome assembly, chromosome: 1	4276	0.0	LT904881
	Salmonella enterica subsp. enterica serovar typhi strain WGS1146 chromosome, complete genome	4276	0.0	CP040575
	Salmonella enterica subsp. enterica serovar typhi Ty2, complete genome	4276	0.0	AE014613
	Salmonella enterica subsp. enterica serovar typhimurium isolate SV68221 genome assembly, chromosome: 8	5797	0.0	LR792398
	Salmonella enterica subsp. enterica serovar typhimurium strain FORC_015, complete genome	4257	0.0	CP011365
	Salmonella enterica subsp. enterica serovar typhimurium strain FORC_020, complete genome	4290	0.0	CP012144
	Salmonella enterica subsp. enterica serovar typhimurium strain FORC098 chromosome, complete genome	4255	0.0	CP030029
	Salmonella enterica subsp. enterica serovar typhimurium strain FORC50 chromosome, complete genome	5797	0.0	CP019383
	Salmonella enterica subsp. enterica serovar typhimurium strain FORC88 chromosome, complete genome	4329	0.0	CP029029
	Salmonella enterica subsp. enterica serovar typhimurium strain NRRL B-4212 chromosome	4318	0.0	CP039757
	Salmonella enterica subsp. enterica serovar Waycross strain RSE24 chromosome, complete genome	4272	0.0	CP034707
	Salmonella enterica subsp. enterica serovar Waycross strain SA20041608, complete genome	4307	0.0	CP022138
	Salmonella enterica subsp. enterica serovar weltevreden genome assembly 10259, chromosome : 1	4440	0.0	LN890518
	Salmonella enterica subsp. enterica serovar weltevreden genome assembly 98_11262, chromosome : 1	4440	0.0	LN890522
	Salmonella enterica subsp. enterica serovar weltevreden genome assembly 99_3134, chromosome : 1	4440	0.0	LN890524
	Salmonella enterica subsp. enterica serovar weltevreden genome assembly C2346, chromosome : 1	4440	0.0	LN890520
	Salmonella enterica subsp. enterica serovar weltevreden str. 1655 chromosome, complete genome	4440	0.0	CP014996
	Salmonella enterica subsp. enterica serovar weltevreden str. 2007-60-3289-1 complete genome, contig 5	4440	0.0	FR775192
	Salmonella enterica subsp. enterica serovar weltevreden strain 3 isolate CFSAN047349 chromosome, complete genome	4440	0.0	CP040701
	Salmonella enterica subsp. enterica serovar Westhampton strain CFSAN103867 chromosome, complete genome	4303	0.0	CP065859
	Salmonella enterica subsp. enterica strain 10TTU468x chromosome, complete genome	4257	0.0	CP032814
	Salmonella enterica subsp. enterica strain 11TTU1590 chromosome, complete genome	4257	0.0	CP032817
	Salmonella enterica subsp. enterica strain 11TTU1615b chromosome, complete genome	4257	0.0	CP032815
	Salmonella enterica subsp. enterica strain 12-0523 chromosome, complete genome	4329	0.0	CP039277
	Salmonella enterica subsp. enterica strain 15-SA01028 chromosome, complete genome	4357	0.0	CP026660
	Salmonella enterica subsp. enterica strain AD19 chromosome, complete genome	4276	0.0	CP043027
	Salmonella enterica subsp. enterica strain BAA-1586 chromosome, complete genome	4307	0.0	CP023468
	Salmonella enterica subsp. enterica strain BAA-1672 chromosome, complete genome	4257	0.0	CP023470
	Salmonella enterica subsp. enterica strain CFSA1096 chromosome, complete genome	4296	0.0	CP033348
	Salmonella enterica subsp. enterica strain CFSA231 chromosome, complete genome	4359	0.0	CP033350
	Salmonella enterica subsp. enterica strain LHST_2018 chromosome, complete genome	4276	0.0	CP052767
	Salmonella enterica subsp. enterica strain NCTC129 genome assembly, chromosome: 1	4438	0.0	LR134140
	Salmonella enterica subsp. enterica strain NCTC5741 genome assembly, chromosome: 1	4346	0.0	LR134232
	Salmonella enterica subsp. enterica strain NCTC6017 genome assembly, chromosome: 1	1376	0.0	LR134145
	Salmonella enterica subsp. enterica strain NCTC6480 genome assembly, chromosome: 1	4307	0.0	LS483454
	Salmonella enterica subsp. enterica strain NCTC6754 genome assembly, chromosome: 1	4449	0.0	LR134190
	Salmonella enterica subsp. enterica strain NCTC6759 genome assembly, chromosome: 1	4301	0.0	LR134146
	Salmonella enterica subsp. enterica strain NCTC7831 genome assembly, chromosome: 1	5701	0.0	LR134147
	Salmonella enterica subsp. enterica strain NCTC7836 genome assembly, chromosome: 1	4279	0.0	LS483490
	Salmonella enterica subsp. enterica strain NCTC8272 genome assembly, chromosome: 1	4340	0.0	LR134149
	Salmonella enterica subsp. enterica strain USDA-ARS-USMARC-60984 chromosome, complete genome	4346	0.0	CP025276
	Salmonella sp. SSDFZ54 chromosome, complete genome	4318	0.0	CP034819
	Salmonella sp. SSDFZ69 chromosome, complete genome	4331	0.0	CP034831

## Sheet: SED_RS24315 + SED_RS01915
	Description	Score	E value	Accession
	Salmonella enterica subsp. enterica serovar Dublin strain USMARC-69807 chromosome, complete genome	1439	0.0	CP032379
	Salmonella enterica subsp. enterica serovar Dublin strain USMARC-69840 chromosome, complete genome	1439	0.0	CP032446
	Salmonella enterica subsp. enterica serovar Dublin strain USMARC-69838 chromosome, complete genome	1439	0.0	CP032449
	Salmonella enterica subsp. enterica serovar Dublin strain CVM 22429 chromosome, complete genome	1439	0.0	CP032396
	Salmonella enterica subsp. enterica serovar Dublin strain CVM 34981 chromosome, complete genome	1439	0.0	CP032390
	Salmonella enterica subsp. enterica serovar Dublin strain CVM 22453 chromosome, complete genome	1439	0.0	CP032393
	Salmonella enterica subsp. enterica serovar Dublin strain CVM N45955 chromosome, complete genome	1439	0.0	CP032387
	Salmonella enterica subsp. enterica serovar Dublin strain CVM N53043 chromosome, complete genome	1439	0.0	CP032384
	Salmonella enterica subsp. enterica serovar Dublin genome assembly SC50_1, chromosome : I	1439	0.0	LK931502
	Salmonella enterica subsp. enterica serovar Dublin strain 18SC06VL09-S2 chromosome, complete genome	1439	0.0	CP063756
	Salmonella enterica subsp. enterica serovar Dublin strain 18SC12VL05-S4 chromosome, complete genome	1439	0.0	CP063754
	Salmonella enterica subsp. enterica serovar Dublin str. ATCC 39184, complete genome	1439	0.0	CP019179
	Salmonella enterica subsp. enterica serovar Dublin str. CT_02021853, complete genome	1439	0.0	CP001144
	Salmonella enterica Naestved strain SA19992307 chromosome, complete genome	1428	0.0	CP030207

## Sheet: Unnanotated Rhs + SED_RS26565
	Description	Score	E value	Accession
	Salmonella enterica subsp. enterica serovar Dublin strain USMARC-69807 chromosome, complete genome	460	3e-127	CP032379
	Salmonella enterica subsp. enterica serovar Dublin strain USMARC-69840 chromosome, complete genome	460	3e-127	CP032446
	Salmonella enterica subsp. enterica serovar Dublin strain USMARC-69838 chromosome, complete genome	460	3e-127	CP032449
	Salmonella enterica subsp. enterica serovar Dublin strain CVM 22429 chromosome, complete genome	460	3e-127	CP032396
	Salmonella enterica subsp. enterica serovar Dublin strain CVM 34981 chromosome, complete genome	460	3e-127	CP032390
	Salmonella enterica subsp. enterica serovar Dublin strain CVM 22453 chromosome, complete genome	460	3e-127	CP032393
	Salmonella enterica subsp. enterica serovar Dublin strain CVM N45955 chromosome, complete genome	460	3e-127	CP032387
	Salmonella enterica subsp. enterica serovar Dublin strain CVM N53043 chromosome, complete genome	460	3e-127	CP032384
	Salmonella enterica subsp. enterica serovar Dublin strain 18SC06VL09-S2 chromosome, complete genome	460	3e-127	CP063756
	Salmonella enterica subsp. enterica serovar Dublin strain 18SC12VL05-S4 chromosome, complete genome	460	3e-127	CP063754
	Salmonella enterica subsp. enterica serovar Dublin genome assembly SC50_1, chromosome : I	455	1e-125	LK931502
	Salmonella enterica Naestved strain SA19992307 chromosome, complete genome	460	3e-127	CP030207
	Salmonella enterica strain FDAARGOS_712 chromosome, complete genome	449	5e-124	CP046291
	Salmonella enterica subsp. enterica serovar Dublin str. ATCC 39184, complete genome	460	3e-127	CP019179
	Salmonella enterica subsp. enterica serovar Dublin str. CT_02021853, complete genome	460	3e-127	CP001144
	Salmonella enterica subsp. enterica serovar Sloterdijk str. ATCC 15791, complete genome	449	5e-124	CP012349

## Sheet: SED_RS06235 + SED_RS06230
	Description	Score	E value	Accession
	Salmonella enterica strain 2017K-0021 chromosome, complete genome	2473	0.0	CP030794
	Salmonella enterica strain CFSAN079094 chromosome, complete genome	2473	0.0	CP042438
	Salmonella enterica strain FDAARGOS_1066 chromosome, complete genome	2473	0.0	CP066047
	Salmonella enterica strain FDAARGOS_70 chromosome, complete genome	2473	0.0	CP026052
	Salmonella enterica strain FORC_019, complete genome	2473	0.0	CP012396
	Salmonella enterica strain FORC_051 chromosome, complete genome	2473	0.0	CP017232
	Salmonella enterica strain FORC_056 chromosome, complete genome	2473	0.0	CP017177
	Salmonella enterica strain FORC_074 chromosome, complete genome	2473	0.0	CP023436
	Salmonella enterica strain FORC_078 chromosome, complete genome	2466	0.0	CP026713
	Salmonella enterica strain MFDS1004839 chromosome, complete genome	2473	0.0	CP026569
	Salmonella enterica strain SA19992307 chromosome, complete genome	2484	0.0	CP030207
	Salmonella enterica strain SLR1_8250 chromosome, complete genome	2473	0.0	CP060522
	Salmonella enterica subsp. enterica serovar Agona str. 24249, complete genome	1325	0.0	CP006876
	Salmonella enterica subsp. enterica serovar Agona str. 392869-2 chromosome, complete genome	1325	0.0	CP015024
	Salmonella enterica subsp. enterica serovar Agona str. 460004 2-1, complete genome	1325	0.0	CP011259
	Salmonella enterica subsp. enterica serovar Agona str. SL483, complete genome	1325	0.0	CP001138
	Salmonella enterica subsp. enterica serovar Agona strain CVM 21974 chromosome, complete genome	1325	0.0	CP051402
	Salmonella enterica subsp. enterica serovar Agona strain CVM 28336 chromosome, complete genome	1325	0.0	CP051356
	Salmonella enterica subsp. enterica serovar Agona strain SG17-135 chromosome, complete genome	1325	0.0	CP048775
	Salmonella enterica subsp. enterica serovar Agona strain USDA-ARS-USMARC-76332 chromosome, complete genome	1325	0.0	CP025445
	Salmonella enterica subsp. enterica serovar Agona strain USDA-ARS-USMARC-76333 chromosome, complete genome	1325	0.0	CP025446
	Salmonella enterica subsp. enterica serovar Agona strain USDA-ARS-USMARC-76334 chromosome, complete genome	1325	0.0	CP025454
	Salmonella enterica subsp. enterica serovar Agona strain USDA-ARS-USMARC-76335 chromosome, complete genome	1325	0.0	CP025447
	Salmonella enterica subsp. enterica serovar Agona strain USDA-ARS-USMARC-76336 chromosome, complete genome	1325	0.0	CP025448
	Salmonella enterica subsp. enterica serovar Agona strain USDA-ARS-USMARC-76337 chromosome, complete genome	1325	0.0	CP025449
	Salmonella enterica subsp. enterica serovar Agona strain USDA-ARS-USMARC-76338 chromosome, complete genome	1325	0.0	CP025450
	Salmonella enterica subsp. enterica serovar Agona strain USDA-ARS-USMARC-76339 chromosome, complete genome	1325	0.0	CP025451
	Salmonella enterica subsp. enterica serovar Agona strain USDA-ARS-USMARC-76340 chromosome, complete genome	1325	0.0	CP025452
	Salmonella enterica subsp. enterica serovar Agona strain USDA-ARS-USMARC-76341 chromosome, complete genome	1325	0.0	CP025453
	Salmonella enterica subsp. enterica serovar Berta strain SA20141895 chromosome, complete genome	2479	0.0	CP030005
	Salmonella enterica subsp. enterica serovar Blegdam str. S-1824, complete genome	2468	0.0	CP019406
	Salmonella enterica subsp. enterica serovar Borreze str. SA20041063, complete genome	1325	0.0	CP019407
	Salmonella enterica subsp. enterica serovar Dublin genome assembly SC50_1, chromosome : I	2484	0.0	LK931502
	Salmonella enterica subsp. enterica serovar Dublin str. ATCC 39184, complete genome	2484	0.0	CP019179
	Salmonella enterica subsp. enterica serovar Dublin str. CT_02021853, complete genome	2495	0.0	CP001144
	Salmonella enterica subsp. enterica serovar Dublin strain 18SC06VL09-S2 chromosome, complete genome	2484	0.0	CP063756
	Salmonella enterica subsp. enterica serovar Dublin strain 18SC12VL05-S4 chromosome, complete genome	2484	0.0	CP063754
	Salmonella enterica subsp. enterica serovar Dublin strain CVM 22429 chromosome, complete genome	2484	0.0	CP032396
	Salmonella enterica subsp. enterica serovar Dublin strain CVM 22453 chromosome, complete genome	2484	0.0	CP032393
	Salmonella enterica subsp. enterica serovar Dublin strain CVM 34981 chromosome, complete genome	2484	0.0	CP032390
	Salmonella enterica subsp. enterica serovar Dublin strain CVM N45955 chromosome, complete genome	2484	0.0	CP032387
	Salmonella enterica subsp. enterica serovar Dublin strain CVM N53043 chromosome, complete genome	2484	0.0	CP032384
	Salmonella enterica subsp. enterica serovar Dublin strain USMARC-69807 chromosome, complete genome	2484	0.0	CP032379
	Salmonella enterica subsp. enterica serovar Dublin strain USMARC-69838 chromosome, complete genome	2484	0.0	CP032449
	Salmonella enterica subsp. enterica serovar Dublin strain USMARC-69840 chromosome, complete genome	2484	0.0	CP032446
	Salmonella enterica subsp. enterica serovar Enteritidis str. 18569, complete genome	2473	0.0	CP011394
	Salmonella enterica subsp. enterica serovar Enteritidis str. 77-1427, complete genome	2473	0.0	CP007598
	Salmonella enterica subsp. enterica serovar Enteritidis str. CDC_2010K_0968, complete genome	2473	0.0	CP007528
	Salmonella enterica subsp. enterica serovar Enteritidis str. EC20090135 genome	2473	0.0	CP007320
	Salmonella enterica subsp. enterica serovar Enteritidis str. EC20090193 genome	2468	0.0	CP007321
	Salmonella enterica subsp. enterica serovar Enteritidis str. EC20090195 genome	2468	0.0	CP007430
	Salmonella enterica subsp. enterica serovar Enteritidis str. EC20090332 genome	2468	0.0	CP007322
	Salmonella enterica subsp. enterica serovar Enteritidis str. EC20090530 genome	2470	0.0	CP007298
	Salmonella enterica subsp. enterica serovar Enteritidis str. EC20090531 genome	2473	0.0	CP007422
	Salmonella enterica subsp. enterica serovar Enteritidis str. EC20090641, complete genome	2468	0.0	CP007249
	Salmonella enterica subsp. enterica serovar Enteritidis str. EC20090698, complete genome	2473	0.0	CP007248
	Salmonella enterica subsp. enterica serovar Enteritidis str. EC20090884 genome	2473	0.0	CP007421
	Salmonella enterica subsp. enterica serovar Enteritidis str. EC20100088 genome	2468	0.0	CP007355
	Salmonella enterica subsp. enterica serovar Enteritidis str. EC20100089 genome	2468	0.0	CP007356
	Salmonella enterica subsp. enterica serovar Enteritidis str. EC20100100 genome	2473	0.0	CP007357
	Salmonella enterica subsp. enterica serovar Enteritidis str. EC20100101, complete genome	2473	0.0	CP007246
	Salmonella enterica subsp. enterica serovar Enteritidis str. EC20100103 genome	2473	0.0	CP007420
	Salmonella enterica subsp. enterica serovar Enteritidis str. EC20100130 genome	2468	0.0	CP007358
	Salmonella enterica subsp. enterica serovar Enteritidis str. EC20100131 genome	2468	0.0	CP007432
	Salmonella enterica subsp. enterica serovar Enteritidis str. EC20100134 genome	2468	0.0	CP007359
	Salmonella enterica subsp. enterica serovar Enteritidis str. EC20100325 genome	2473	0.0	CP007360
	Salmonella enterica subsp. enterica serovar Enteritidis str. EC20110221, complete genome	2468	0.0	CP007247
	Salmonella enterica subsp. enterica serovar Enteritidis str. EC20110222 genome	2468	0.0	CP007323
	Salmonella enterica subsp. enterica serovar Enteritidis str. EC20110223 genome	2468	0.0	CP007266
	Salmonella enterica subsp. enterica serovar Enteritidis str. EC20110353, complete genome	2462	0.0	CP007251
	Salmonella enterica subsp. enterica serovar Enteritidis str. EC20110354, complete genome	2473	0.0	CP007175
	Salmonella enterica subsp. enterica serovar Enteritidis str. EC20110355, complete genome	2473	0.0	CP007250
	Salmonella enterica subsp. enterica serovar Enteritidis str. EC20110356, complete genome	2473	0.0	CP007262
	Salmonella enterica subsp. enterica serovar Enteritidis str. EC20110357, complete genome	2468	0.0	CP007261
	Salmonella enterica subsp. enterica serovar Enteritidis str. EC20110358, complete genome	2473	0.0	CP007260
	Salmonella enterica subsp. enterica serovar Enteritidis str. EC20110359, complete genome	2468	0.0	CP007259
	Salmonella enterica subsp. enterica serovar Enteritidis str. EC20110360, complete genome	2473	0.0	CP007258
	Salmonella enterica subsp. enterica serovar Enteritidis str. EC20110361, complete genome	2473	0.0	CP007263
	Salmonella enterica subsp. enterica serovar Enteritidis str. EC20111095, complete genome	2473	0.0	CP007254
	Salmonella enterica subsp. enterica serovar Enteritidis str. EC20111174, complete genome	2473	0.0	CP007253
	Salmonella enterica subsp. enterica serovar Enteritidis str. EC20111175, complete genome	2473	0.0	CP007252
	Salmonella enterica subsp. enterica serovar Enteritidis str. EC20111510 genome	2473	0.0	CP007498
	Salmonella enterica subsp. enterica serovar Enteritidis str. EC20111514 genome	2473	0.0	CP007324
	Salmonella enterica subsp. enterica serovar Enteritidis str. EC20111515 genome	2473	0.0	CP007325
	Salmonella enterica subsp. enterica serovar Enteritidis str. EC20111554 genome	2473	0.0	CP007326
	Salmonella enterica subsp. enterica serovar Enteritidis str. EC20111561 genome	2468	0.0	CP007327
	Salmonella enterica subsp. enterica serovar Enteritidis str. EC20111576 genome	2473	0.0	CP007328
	Salmonella enterica subsp. enterica serovar Enteritidis str. EC20120002 genome	2473	0.0	CP007329
	Salmonella enterica subsp. enterica serovar Enteritidis str. EC20120003 genome	2473	0.0	CP007330
	Salmonella enterica subsp. enterica serovar Enteritidis str. EC20120005, complete genome	2473	0.0	CP007267
	Salmonella enterica subsp. enterica serovar Enteritidis str. EC20120007 genome	2468	0.0	CP007331
	Salmonella enterica subsp. enterica serovar Enteritidis str. EC20120008, complete genome	2468	0.0	CP007245
	Salmonella enterica subsp. enterica serovar Enteritidis str. EC20120009 genome	2468	0.0	CP007438
	Salmonella enterica subsp. enterica serovar Enteritidis str. EC20120051 genome	2468	0.0	CP007433
	Salmonella enterica subsp. enterica serovar Enteritidis str. EC20120200, complete genome	2473	0.0	CP007434
	Salmonella enterica subsp. enterica serovar Enteritidis str. EC20120213 genome	2468	0.0	CP007344
	Salmonella enterica subsp. enterica serovar Enteritidis str. EC20120219 genome	2473	0.0	CP007345
	Salmonella enterica subsp. enterica serovar Enteritidis str. EC20120229 genome	2473	0.0	CP007346
	Salmonella enterica subsp. enterica serovar Enteritidis str. EC20120240 genome	2473	0.0	CP007347
	Salmonella enterica subsp. enterica serovar Enteritidis str. EC20120356 genome	2473	0.0	CP007348
	Salmonella enterica subsp. enterica serovar Enteritidis str. EC20120469 genome	2473	0.0	CP007349
	Salmonella enterica subsp. enterica serovar Enteritidis str. EC20120496 genome	2473	0.0	CP007350
	Salmonella enterica subsp. enterica serovar Enteritidis str. EC20120497 genome	2473	0.0	CP007351
	Salmonella enterica subsp. enterica serovar Enteritidis str. EC20120498 genome	2473	0.0	CP007352
	Salmonella enterica subsp. enterica serovar Enteritidis str. EC20120505 genome	2473	0.0	CP007353
	Salmonella enterica subsp. enterica serovar Enteritidis str. EC20120528 genome	2473	0.0	CP007354
	Salmonella enterica subsp. enterica serovar Enteritidis str. EC20120544 genome	2473	0.0	CP007362
	Salmonella enterica subsp. enterica serovar Enteritidis str. EC20120548 genome	2473	0.0	CP007363
	Salmonella enterica subsp. enterica serovar Enteritidis str. EC20120555 genome	2473	0.0	CP007364
	Salmonella enterica subsp. enterica serovar Enteritidis str. EC20120580 genome	2473	0.0	CP007335
	Salmonella enterica subsp. enterica serovar Enteritidis str. EC20120581 genome	2473	0.0	CP007336
	Salmonella enterica subsp. enterica serovar Enteritidis str. EC20120590 genome	2473	0.0	CP007337
	Salmonella enterica subsp. enterica serovar Enteritidis str. EC20120597 genome	2470	0.0	CP007338
	Salmonella enterica subsp. enterica serovar Enteritidis str. EC20120677 genome	2468	0.0	CP007428
	Salmonella enterica subsp. enterica serovar Enteritidis str. EC20120685 genome	2473	0.0	CP007339
	Salmonella enterica subsp. enterica serovar Enteritidis str. EC20120686 genome	2473	0.0	CP007340
	Salmonella enterica subsp. enterica serovar Enteritidis str. EC20120687 genome	2470	0.0	CP007341
	Salmonella enterica subsp. enterica serovar Enteritidis str. EC20120697 genome	2473	0.0	CP007342
	Salmonella enterica subsp. enterica serovar Enteritidis str. EC20120722 genome	2473	0.0	CP007343
	Salmonella enterica subsp. enterica serovar Enteritidis str. EC20120734 genome	2468	0.0	CP007400
	Salmonella enterica subsp. enterica serovar Enteritidis str. EC20120738 genome	2468	0.0	CP007401
	Salmonella enterica subsp. enterica serovar Enteritidis str. EC20120765 genome	2473	0.0	CP007402
	Salmonella enterica subsp. enterica serovar Enteritidis str. EC20120773 genome	2473	0.0	CP007403
	Salmonella enterica subsp. enterica serovar Enteritidis str. EC20120774 genome	2473	0.0	CP007404
	Salmonella enterica subsp. enterica serovar Enteritidis str. EC20120775 genome	2470	0.0	CP007405
	Salmonella enterica subsp. enterica serovar Enteritidis str. EC20120776 genome	2470	0.0	CP007406
	Salmonella enterica subsp. enterica serovar Enteritidis str. EC20120916 genome	2468	0.0	CP007332
	Salmonella enterica subsp. enterica serovar Enteritidis str. EC20120917 genome	2460	0.0	CP007407
	Salmonella enterica subsp. enterica serovar Enteritidis str. EC20120918 genome	2468	0.0	CP007408
	Salmonella enterica subsp. enterica serovar Enteritidis str. EC20120925 genome	2468	0.0	CP007375
	Salmonella enterica subsp. enterica serovar Enteritidis str. EC20120927 genome	2468	0.0	CP007376
	Salmonella enterica subsp. enterica serovar Enteritidis str. EC20120929 genome	2464	0.0	CP007463
	Salmonella enterica subsp. enterica serovar Enteritidis str. EC20120963 genome	2473	0.0	CP007377
	Salmonella enterica subsp. enterica serovar Enteritidis str. EC20120968 genome	2473	0.0	CP007378
	Salmonella enterica subsp. enterica serovar Enteritidis str. EC20120969 genome	2470	0.0	CP007379
	Salmonella enterica subsp. enterica serovar Enteritidis str. EC20120970 genome	2473	0.0	CP007380
	Salmonella enterica subsp. enterica serovar Enteritidis str. EC20120994 genome	2457	0.0	CP007365
	Salmonella enterica subsp. enterica serovar Enteritidis str. EC20121004 genome	2473	0.0	CP007366
	Salmonella enterica subsp. enterica serovar Enteritidis str. EC20121175, complete genome	2473	0.0	CP007269
	Salmonella enterica subsp. enterica serovar Enteritidis str. EC20121176 genome	2473	0.0	CP007270
	Salmonella enterica subsp. enterica serovar Enteritidis str. EC20121177, complete genome	2473	0.0	CP007333
	Salmonella enterica subsp. enterica serovar Enteritidis str. EC20121178, complete genome	2473	0.0	CP007271
	Salmonella enterica subsp. enterica serovar Enteritidis str. EC20121179 genome	2473	0.0	CP007272
	Salmonella enterica subsp. enterica serovar Enteritidis str. EC20121180 genome	2473	0.0	CP007273
	Salmonella enterica subsp. enterica serovar Enteritidis str. EC20121541 genome	2473	0.0	CP007367
	Salmonella enterica subsp. enterica serovar Enteritidis str. EC20121542 genome	2473	0.0	CP007368
	Salmonella enterica subsp. enterica serovar Enteritidis str. EC20121671 genome	2473	0.0	CP007369
	Salmonella enterica subsp. enterica serovar Enteritidis str. EC20121672 genome	2473	0.0	CP007370
	Salmonella enterica subsp. enterica serovar Enteritidis str. EC20121689 genome	2468	0.0	CP007371
	Salmonella enterica subsp. enterica serovar Enteritidis str. EC20121744 genome	2473	0.0	CP007373
	Salmonella enterica subsp. enterica serovar Enteritidis str. EC20121746 genome	2468	0.0	CP007374
	Salmonella enterica subsp. enterica serovar Enteritidis str. EC20121747 genome	2460	0.0	CP007464
	Salmonella enterica subsp. enterica serovar Enteritidis str. EC20121748 genome	2468	0.0	CP007395
	Salmonella enterica subsp. enterica serovar Enteritidis str. EC20121750 genome	2473	0.0	CP007396
	Salmonella enterica subsp. enterica serovar Enteritidis str. EC20121751 genome	2473	0.0	CP007397
	Salmonella enterica subsp. enterica serovar Enteritidis str. EC20121753 genome	2470	0.0	CP007398
	Salmonella enterica subsp. enterica serovar Enteritidis str. EC20121765 genome	2473	0.0	CP007429
	Salmonella enterica subsp. enterica serovar Enteritidis str. EC20121812 genome	2468	0.0	CP007381
	Salmonella enterica subsp. enterica serovar Enteritidis str. EC20121825 genome	2473	0.0	CP007382
	Salmonella enterica subsp. enterica serovar Enteritidis str. EC20121826 genome	2473	0.0	CP007383
	Salmonella enterica subsp. enterica serovar Enteritidis str. EC20121969 genome	2473	0.0	CP007384
	Salmonella enterica subsp. enterica serovar Enteritidis str. EC20121970 genome	2473	0.0	CP007385
	Salmonella enterica subsp. enterica serovar Enteritidis str. EC20121976 genome	2473	0.0	CP007386
	Salmonella enterica subsp. enterica serovar Enteritidis str. EC20121986 genome	2468	0.0	CP007387
	Salmonella enterica subsp. enterica serovar Enteritidis str. EC20121989 genome	2473	0.0	CP007388
	Salmonella enterica subsp. enterica serovar Enteritidis str. EC20121990 genome	2473	0.0	CP007411
	Salmonella enterica subsp. enterica serovar Enteritidis str. EC20122022 genome	2468	0.0	CP007412
	Salmonella enterica subsp. enterica serovar Enteritidis str. EC20122026 genome	2468	0.0	CP007413
	Salmonella enterica subsp. enterica serovar Enteritidis str. EC20122031 genome	2468	0.0	CP007414
	Salmonella enterica subsp. enterica serovar Enteritidis str. EC20122033 genome	2470	0.0	CP007415
	Salmonella enterica subsp. enterica serovar Enteritidis str. EC20122045 genome	2466	0.0	CP007416
	Salmonella enterica subsp. enterica serovar Enteritidis str. EC20130345 genome	2468	0.0	CP007418
	Salmonella enterica subsp. enterica serovar Enteritidis str. EC20130346 genome	2473	0.0	CP007419
	Salmonella enterica subsp. enterica serovar Enteritidis str. EC20130347 genome	2468	0.0	CP007423
	Salmonella enterica subsp. enterica serovar Enteritidis str. EC20130348 genome	2473	0.0	CP007424
	Salmonella enterica subsp. enterica serovar Enteritidis str. P125109 complete genome	2473	0.0	AM933172
	Salmonella enterica subsp. enterica serovar Enteritidis str. RM2968 chromosome, complete genome	2473	0.0	CP028151
	Salmonella enterica subsp. enterica serovar Enteritidis str. SA19930684 genome	2473	0.0	CP007277
	Salmonella enterica subsp. enterica serovar Enteritidis str. SA19940857 genome	2473	0.0	CP007465
	Salmonella enterica subsp. enterica serovar Enteritidis str. SA19942384 genome	2473	0.0	CP007278
	Salmonella enterica subsp. enterica serovar Enteritidis str. SA19943269 genome	2473	0.0	CP007279
	Salmonella enterica subsp. enterica serovar Enteritidis str. SA19960848, complete genome	2473	0.0	CP007280
	Salmonella enterica subsp. enterica serovar Enteritidis str. SA19961622 genome	2473	0.0	CP007281
	Salmonella enterica subsp. enterica serovar Enteritidis str. SA19970510, complete genome	2473	0.0	CP007282
	Salmonella enterica subsp. enterica serovar Enteritidis str. SA19970769, complete genome	2473	0.0	CP007283
	Salmonella enterica subsp. enterica serovar Enteritidis str. SA19971331 genome	2473	0.0	CP007284
	Salmonella enterica subsp. enterica serovar Enteritidis str. SA19980677, complete genome	2473	0.0	CP007285
	Salmonella enterica subsp. enterica serovar Enteritidis str. SA19981522, complete genome	2473	0.0	CP007286
	Salmonella enterica subsp. enterica serovar Enteritidis str. SA19981857, complete genome	2473	0.0	CP007288
	Salmonella enterica subsp. enterica serovar Enteritidis str. SA19982831 genome	2473	0.0	CP007289
	Salmonella enterica subsp. enterica serovar Enteritidis str. SA19983126 genome	2468	0.0	CP007290
	Salmonella enterica subsp. enterica serovar Enteritidis str. SA19992322 genome	2473	0.0	CP007291
	Salmonella enterica subsp. enterica serovar Enteritidis str. SA19994216, complete genome	2473	0.0	CP007292
	Salmonella enterica subsp. enterica serovar Enteritidis str. SA20082034, complete genome	2473	0.0	CP007425
	Salmonella enterica subsp. enterica serovar Enteritidis str. SA20083456 genome	2473	0.0	CP007293
	Salmonella enterica subsp. enterica serovar Enteritidis str. SA20083636, complete genome	2473	0.0	CP007294
	Salmonella enterica subsp. enterica serovar Enteritidis str. SA20084384 genome	2473	0.0	CP007295
	Salmonella enterica subsp. enterica serovar Enteritidis str. SA20084644 genome	2473	0.0	CP007466
	Salmonella enterica subsp. enterica serovar Enteritidis str. SA20084824 genome	2473	0.0	CP007467
	Salmonella enterica subsp. enterica serovar Enteritidis str. SA20085285, complete genome	2473	0.0	CP007426
	Salmonella enterica subsp. enterica serovar Enteritidis str. SA20090419 genome	2473	0.0	CP007296
	Salmonella enterica subsp. enterica serovar Enteritidis str. SA20090435 genome	2473	0.0	CP007297
	Salmonella enterica subsp. enterica serovar Enteritidis str. SA20090877 genome	2473	0.0	CP007300
	Salmonella enterica subsp. enterica serovar Enteritidis str. SA20091739 genome	2473	0.0	CP007301
	Salmonella enterica subsp. enterica serovar Enteritidis str. SA20092320 genome	2473	0.0	CP007334
	Salmonella enterica subsp. enterica serovar Enteritidis str. SA20093266 genome	2473	0.0	CP007274
	Salmonella enterica subsp. enterica serovar Enteritidis str. SA20093421 genome	2470	0.0	CP007302
	Salmonella enterica subsp. enterica serovar Enteritidis str. SA20093430 genome	2473	0.0	CP007303
	Salmonella enterica subsp. enterica serovar Enteritidis str. SA20093538 genome	2473	0.0	CP007304
	Salmonella enterica subsp. enterica serovar Enteritidis str. SA20093543 genome	2473	0.0	CP007305
	Salmonella enterica subsp. enterica serovar Enteritidis str. SA20093784 genome	2473	0.0	CP007306
	Salmonella enterica subsp. enterica serovar Enteritidis str. SA20093788 genome	2473	0.0	CP007307
	Salmonella enterica subsp. enterica serovar Enteritidis str. SA20093950 genome	2473	0.0	CP007308
	Salmonella enterica subsp. enterica serovar Enteritidis str. SA20093977 genome	2473	0.0	CP007309
	Salmonella enterica subsp. enterica serovar Enteritidis str. SA20094079 genome	2473	0.0	CP007310
	Salmonella enterica subsp. enterica serovar Enteritidis str. SA20094177 genome	2473	0.0	CP007468
	Salmonella enterica subsp. enterica serovar Enteritidis str. SA20094301 genome	2473	0.0	CP007469
	Salmonella enterica subsp. enterica serovar Enteritidis str. SA20094350 genome	2473	0.0	CP007311
	Salmonella enterica subsp. enterica serovar Enteritidis str. SA20094352 complete genome	2473	0.0	CP007312
	Salmonella enterica subsp. enterica serovar Enteritidis str. SA20094383 genome	2473	0.0	CP007313
	Salmonella enterica subsp. enterica serovar Enteritidis str. SA20094389 genome	2473	0.0	CP007314
	Salmonella enterica subsp. enterica serovar Enteritidis str. SA20094521 genome	2473	0.0	CP007315
	Salmonella enterica subsp. enterica serovar Enteritidis str. SA20094642 genome	2470	0.0	CP007316
	Salmonella enterica subsp. enterica serovar Enteritidis str. SA20094682 genome	2473	0.0	CP007431
	Salmonella enterica subsp. enterica serovar Enteritidis str. SA20094803 genome	2473	0.0	CP007317
	Salmonella enterica subsp. enterica serovar Enteritidis str. SA20095309 genome	2473	0.0	CP007318
	Salmonella enterica subsp. enterica serovar Enteritidis str. SA20095440, complete genome	2473	0.0	CP007319
	Salmonella enterica subsp. enterica serovar Enteritidis str. SA20100239 genome	2470	0.0	CP007427
	Salmonella enterica subsp. enterica serovar Enteritidis str. SA20100349 genome	2473	0.0	CP007361
	Salmonella enterica subsp. enterica serovar Enteritidis str. SA20121703 genome	2470	0.0	CP007372
	Salmonella enterica subsp. enterica serovar Enteritidis str. SA20123395 genome	2473	0.0	CP007417
	Salmonella enterica subsp. enterica serovar Enteritidis strain 13_1 putative DNA-binding protein gene, partial cds; putative exported protein gene, complete cds; and putative exported protein gene, partial cds	917	0.0	KF449814
	Salmonella enterica subsp. enterica serovar Enteritidis strain 13_2 putative DNA-binding protein gene, partial cds; putative exported protein gene, complete cds; and putative exported protein gene, partial cds	917	0.0	KF449815
	Salmonella enterica subsp. enterica serovar Enteritidis strain 13_3 putative DNA-binding protein gene, partial cds; putative exported protein gene, complete cds; and putative exported protein gene, partial cds	917	0.0	KF449816
	Salmonella enterica subsp. enterica serovar Enteritidis strain 13183 putative DNA-binding protein gene, partial cds; putative exported protein gene, complete cds; and putative exported protein gene, partial cds	922	0.0	KF449817
	Salmonella enterica subsp. enterica serovar Enteritidis strain 17905 putative DNA-binding protein gene, partial cds; putative exported protein gene, complete cds; and putative exported protein gene, partial cds	922	0.0	KF449818
	Salmonella enterica subsp. enterica serovar Enteritidis strain 17912 putative DNA-binding protein gene, partial cds; putative exported protein gene, complete cds; and putative exported protein gene, partial cds	922	0.0	KF449819
	Salmonella enterica subsp. enterica serovar Enteritidis strain 17913 putative DNA-binding protein gene, partial cds; putative exported protein gene, complete cds; and putative exported protein gene, partial cds	917	0.0	KF449820
	Salmonella enterica subsp. enterica serovar Enteritidis strain 17914 putative DNA-binding protein gene, partial cds; putative exported protein gene, complete cds; and putative exported protein gene, partial cds	922	0.0	KF449821
	Salmonella enterica subsp. enterica serovar Enteritidis strain 17917 putative DNA-binding protein gene, partial cds; putative exported protein gene, complete cds; and putative exported protein gene, partial cds	922	0.0	KF449822
	Salmonella enterica subsp. enterica serovar Enteritidis strain 17918 putative DNA-binding protein gene, partial cds; putative exported protein gene, complete cds; and putative exported protein gene, partial cds	922	0.0	KF449823
	Salmonella enterica subsp. enterica serovar Enteritidis strain 17919 putative DNA-binding protein gene, partial cds; putative exported protein gene, complete cds; and putative exported protein gene, partial cds	922	0.0	KF449824
	Salmonella enterica subsp. enterica serovar Enteritidis strain 17921 putative DNA-binding protein gene, partial cds; putative exported protein gene, complete cds; and putative exported protein gene, partial cds	922	0.0	KF449825
	Salmonella enterica subsp. enterica serovar Enteritidis strain 17923 putative DNA-binding protein gene, partial cds; putative exported protein gene, complete cds; and putative exported protein gene, partial cds	922	0.0	KF449826
	Salmonella enterica subsp. enterica serovar Enteritidis strain 17924 putative DNA-binding protein gene, partial cds; putative exported protein gene, complete cds; and putative exported protein gene, partial cds	917	0.0	KF449827
	Salmonella enterica subsp. enterica serovar Enteritidis strain 17927 putative DNA-binding protein gene, partial cds; putative exported protein gene, complete cds; and putative exported protein gene, partial cds	922	0.0	KF449828
	Salmonella enterica subsp. enterica serovar Enteritidis strain 17929 putative DNA-binding protein gene, partial cds; putative exported protein gene, complete cds; and putative exported protein gene, partial cds	922	0.0	KF449829
	Salmonella enterica subsp. enterica serovar Enteritidis strain 17930 putative DNA-binding protein gene, partial cds; putative exported protein gene, complete cds; and putative exported protein gene, partial cds	922	0.0	KF449830
	Salmonella enterica subsp. enterica serovar Enteritidis strain 17931 putative DNA-binding protein gene, partial cds; putative exported protein gene, complete cds; and putative exported protein gene, partial cds	917	0.0	KF449831
	Salmonella enterica subsp. enterica serovar Enteritidis strain 18088 putative DNA-binding protein gene, partial cds; putative exported protein gene, complete cds; and putative exported protein gene, partial cds	917	0.0	KF449832
	Salmonella enterica subsp. enterica serovar Enteritidis strain 18509 putative DNA-binding protein gene, partial cds; putative exported protein gene, complete cds; and putative exported protein gene, partial cds	922	0.0	KF449833
	Salmonella enterica subsp. enterica serovar Enteritidis strain 18510 putative DNA-binding protein gene, partial cds; putative exported protein gene, complete cds; and putative exported protein gene, partial cds	922	0.0	KF449834
	Salmonella enterica subsp. enterica serovar Enteritidis strain 18511 putative DNA-binding protein gene, partial cds; putative exported protein gene, complete cds; and putative exported protein gene, partial cds	922	0.0	KF449835
	Salmonella enterica subsp. enterica serovar Enteritidis strain 18512 putative DNA-binding protein gene, partial cds; putative exported protein gene, complete cds; and putative exported protein gene, partial cds	922	0.0	KF449836
	Salmonella enterica subsp. enterica serovar Enteritidis strain 18514 putative DNA-binding protein gene, partial cds; putative exported protein gene, complete cds; and putative exported protein gene, partial cds	922	0.0	KF449837
	Salmonella enterica subsp. enterica serovar Enteritidis strain 18516 putative DNA-binding protein gene, partial cds; putative exported protein gene, complete cds; and putative exported protein gene, partial cds	922	0.0	KF449838
	Salmonella enterica subsp. enterica serovar Enteritidis strain 18518 putative DNA-binding protein gene, partial cds; putative exported protein gene, complete cds; and putative exported protein gene, partial cds	922	0.0	KF449839
	Salmonella enterica subsp. enterica serovar Enteritidis strain 18567 putative DNA-binding protein gene, partial cds; putative exported protein gene, complete cds; and putative exported protein gene, partial cds	922	0.0	KF449840
	Salmonella enterica subsp. enterica serovar Enteritidis strain 18568 putative DNA-binding protein gene, partial cds; putative exported protein gene, complete cds; and putative exported protein gene, partial cds	922	0.0	KF449841
	Salmonella enterica subsp. enterica serovar Enteritidis strain 18569 putative DNA-binding protein gene, partial cds; putative exported protein gene, complete cds; and putative exported protein gene, partial cds	922	0.0	KF449842
	Salmonella enterica subsp. enterica serovar Enteritidis strain 18571 putative DNA-binding protein gene, partial cds; putative exported protein gene, complete cds; and putative exported protein gene, partial cds	922	0.0	KF449843
	Salmonella enterica subsp. enterica serovar Enteritidis strain 18572 putative DNA-binding protein gene, partial cds; putative exported protein gene, complete cds; and putative exported protein gene, partial cds	922	0.0	KF449844
	Salmonella enterica subsp. enterica serovar Enteritidis strain 18573 putative DNA-binding protein gene, partial cds; putative exported protein gene, complete cds; and putative exported protein gene, partial cds	922	0.0	KF449845
	Salmonella enterica subsp. enterica serovar Enteritidis strain 18574 putative DNA-binding protein gene, partial cds; putative exported protein gene, complete cds; and putative exported protein gene, partial cds	922	0.0	KF449846
	Salmonella enterica subsp. enterica serovar Enteritidis strain 18575 putative DNA-binding protein gene, partial cds; putative exported protein gene, complete cds; and putative exported protein gene, partial cds	922	0.0	KF449847
	Salmonella enterica subsp. enterica serovar Enteritidis strain 18577 putative DNA-binding protein gene, partial cds; putative exported protein gene, complete cds; and putative exported protein gene, partial cds	922	0.0	KF449848
	Salmonella enterica subsp. enterica serovar Enteritidis strain 18578 putative DNA-binding protein gene, partial cds; putative exported protein gene, complete cds; and putative exported protein gene, partial cds	922	0.0	KF449849
	Salmonella enterica subsp. enterica serovar Enteritidis strain 18579 putative DNA-binding protein gene, partial cds; putative exported protein gene, complete cds; and putative exported protein gene, partial cds	922	0.0	KF449850
	Salmonella enterica subsp. enterica serovar Enteritidis strain 18580 putative DNA-binding protein gene, partial cds; putative exported protein gene, complete cds; and putative exported protein gene, partial cds	922	0.0	KF449851
	Salmonella enterica subsp. enterica serovar Enteritidis strain 18581 putative DNA-binding protein gene, partial cds; putative exported protein gene, complete cds; and putative exported protein gene, partial cds	922	0.0	KF449852
	Salmonella enterica subsp. enterica serovar Enteritidis strain 18685 putative DNA-binding protein gene, partial cds; putative exported protein gene, complete cds; and putative exported protein gene, partial cds	917	0.0	KF449853
	Salmonella enterica subsp. enterica serovar Enteritidis strain 22510 putative DNA-binding protein gene, partial cds; putative exported protein gene, complete cds; and putative exported protein gene, partial cds	922	0.0	KF449854
	Salmonella enterica subsp. enterica serovar Enteritidis strain 22532 putative DNA-binding protein gene, partial cds; putative exported protein gene, complete cds; and putative exported protein gene, partial cds	922	0.0	KF449855
	Salmonella enterica subsp. enterica serovar Enteritidis strain 22558 putative DNA-binding protein gene, partial cds; putative exported protein gene, complete cds; and putative exported protein gene, partial cds	922	0.0	KF449856
	Salmonella enterica subsp. enterica serovar Enteritidis strain 22568 putative DNA-binding protein gene, partial cds; putative exported protein gene, complete cds; and putative exported protein gene, partial cds	917	0.0	KF449857
	Salmonella enterica subsp. enterica serovar Enteritidis strain 22574 putative DNA-binding protein gene, partial cds; putative exported protein gene, complete cds; and putative exported protein gene, partial cds	917	0.0	KF449858
	Salmonella enterica subsp. enterica serovar Enteritidis strain 22581 putative DNA-binding protein gene, partial cds; putative exported protein gene, complete cds; and putative exported protein gene, partial cds	922	0.0	KF449859
	Salmonella enterica subsp. enterica serovar Enteritidis strain 22599 putative DNA-binding protein gene, partial cds; putative exported protein gene, complete cds; and putative exported protein gene, partial cds	922	0.0	KF449860
	Salmonella enterica subsp. enterica serovar Enteritidis strain 22600 putative DNA-binding protein gene, partial cds; putative exported protein gene, complete cds; and putative exported protein gene, partial cds	917	0.0	KF449861
	Salmonella enterica subsp. enterica serovar Enteritidis strain 22601 putative DNA-binding protein gene, partial cds; putative exported protein gene, complete cds; and putative exported protein gene, partial cds	917	0.0	KF449862
	Salmonella enterica subsp. enterica serovar Enteritidis strain 22606 putative DNA-binding protein gene, partial cds; putative exported protein gene, complete cds; and putative exported protein gene, partial cds	922	0.0	KF449863
	Salmonella enterica subsp. enterica serovar Enteritidis strain 22619 putative DNA-binding protein gene, partial cds; putative exported protein gene, complete cds; and putative exported protein gene, partial cds	922	0.0	KF449864
	Salmonella enterica subsp. enterica serovar Enteritidis strain 22621 putative DNA-binding protein gene, partial cds; putative exported protein gene, complete cds; and putative exported protein gene, partial cds	922	0.0	KF449865
	Salmonella enterica subsp. enterica serovar Enteritidis strain 22689 putative DNA-binding protein gene, partial cds; putative exported protein gene, complete cds; and putative exported protein gene, partial cds	922	0.0	KF449866
	Salmonella enterica subsp. enterica serovar Enteritidis strain 22690 putative DNA-binding protein gene, partial cds; putative exported protein gene, complete cds; and putative exported protein gene, partial cds	922	0.0	KF449867
	Salmonella enterica subsp. enterica serovar Enteritidis strain 22704 putative DNA-binding protein gene, partial cds; putative exported protein gene, complete cds; and putative exported protein gene, partial cds	922	0.0	KF449868
	Salmonella enterica subsp. enterica serovar Enteritidis strain 22705 putative DNA-binding protein gene, partial cds; putative exported protein gene, complete cds; and putative exported protein gene, partial cds	922	0.0	KF449869
	Salmonella enterica subsp. enterica serovar Enteritidis strain 22706 putative DNA-binding protein gene, partial cds; putative exported protein gene, complete cds; and putative exported protein gene, partial cds	922	0.0	KF449870
	Salmonella enterica subsp. enterica serovar Enteritidis strain 23698 putative DNA-binding protein gene, partial cds; putative exported protein gene, complete cds; and putative exported protein gene, partial cds	922	0.0	KF449871
	Salmonella enterica subsp. enterica serovar Enteritidis strain 23703 putative DNA-binding protein gene, partial cds; putative exported protein gene, complete cds; and putative exported protein gene, partial cds	922	0.0	KF449872
	Salmonella enterica subsp. enterica serovar Enteritidis strain 23711 putative DNA-binding protein gene, partial cds; putative exported protein gene, complete cds; and putative exported protein gene, partial cds	922	0.0	KF449873
	Salmonella enterica subsp. enterica serovar Enteritidis strain 23a putative DNA-binding protein gene, partial cds; putative exported protein gene, complete cds; and putative exported protein gene, partial cds	922	0.0	KF449874
	Salmonella enterica subsp. enterica serovar Enteritidis strain 23b putative DNA-binding protein gene, partial cds; putative exported protein gene, complete cds; and putative exported protein gene, partial cds	922	0.0	KF449875
	Salmonella enterica subsp. enterica serovar Enteritidis strain 30658 putative DNA-binding protein gene, partial cds; putative exported protein gene, complete cds; and putative exported protein gene, partial cds	922	0.0	KF449876
	Salmonella enterica subsp. enterica serovar Enteritidis strain 30661 putative DNA-binding protein gene, partial cds; putative exported protein gene, complete cds; and putative exported protein gene, partial cds	922	0.0	KF449877
	Salmonella enterica subsp. enterica serovar Enteritidis strain 30663 putative DNA-binding protein gene, partial cds; putative exported protein gene, complete cds; and putative exported protein gene, partial cds	922	0.0	KF449878
	Salmonella enterica subsp. enterica serovar Enteritidis strain 33944 putative DNA-binding protein gene, partial cds; putative exported protein gene, complete cds; and putative exported protein gene, partial cds	917	0.0	KF449879
	Salmonella enterica subsp. enterica serovar Enteritidis strain 415 putative DNA-binding protein gene, partial cds; putative exported protein gene, complete cds; and putative exported protein gene, partial cds	922	0.0	KF449880
	Salmonella enterica subsp. enterica serovar Enteritidis strain 416 putative DNA-binding protein gene, partial cds; putative exported protein gene, complete cds; and putative exported protein gene, partial cds	922	0.0	KF449881
	Salmonella enterica subsp. enterica serovar Enteritidis strain 417 putative DNA-binding protein gene, partial cds; putative exported protein gene, complete cds; and putative exported protein gene, partial cds	922	0.0	KF449882
	Salmonella enterica subsp. enterica serovar Enteritidis strain 418 putative DNA-binding protein gene, partial cds; putative exported protein gene, complete cds; and putative exported protein gene, partial cds	922	0.0	KF449883
	Salmonella enterica subsp. enterica serovar Enteritidis strain 419 putative DNA-binding protein gene, partial cds; putative exported protein gene, complete cds; and putative exported protein gene, partial cds	922	0.0	KF449884
	Salmonella enterica subsp. enterica serovar Enteritidis strain 420 putative DNA-binding protein gene, partial cds; putative exported protein gene, complete cds; and putative exported protein gene, partial cds	922	0.0	KF449885
	Salmonella enterica subsp. enterica serovar Enteritidis strain 421 putative DNA-binding protein gene, partial cds; putative exported protein gene, complete cds; and putative exported protein gene, partial cds	922	0.0	KF449886
	Salmonella enterica subsp. enterica serovar Enteritidis strain 424 putative DNA-binding protein gene, partial cds; putative exported protein gene, complete cds; and putative exported protein gene, partial cds	922	0.0	KF449887
	Salmonella enterica subsp. enterica serovar Enteritidis strain 426 putative DNA-binding protein gene, partial cds; putative exported protein gene, complete cds; and putative exported protein gene, partial cds	922	0.0	KF449888
	Salmonella enterica subsp. enterica serovar Enteritidis strain 434 putative DNA-binding protein gene, partial cds; putative exported protein gene, complete cds; and putative exported protein gene, partial cds	922	0.0	KF449889
	Salmonella enterica subsp. enterica serovar Enteritidis strain 435 putative DNA-binding protein gene, partial cds; putative exported protein gene, complete cds; and putative exported protein gene, partial cds	922	0.0	KF449890
	Salmonella enterica subsp. enterica serovar Enteritidis strain 436 putative DNA-binding protein gene, partial cds; putative exported protein gene, complete cds; and putative exported protein gene, partial cds	922	0.0	KF449891
	Salmonella enterica subsp. enterica serovar Enteritidis strain 49-2444 chromosome, complete genome	2473	0.0	CP018633
	Salmonella enterica subsp. enterica serovar Enteritidis strain 56-3991, complete genome	2473	0.0	CP018635
	Salmonella enterica subsp. enterica serovar Enteritidis strain 6_0481 putative DNA-binding protein gene, partial cds; putative exported protein gene, complete cds; and putative exported protein gene, partial cds	917	0.0	KF449892
	Salmonella enterica subsp. enterica serovar Enteritidis strain 6_0494 putative DNA-binding protein gene, partial cds; putative exported protein gene, complete cds; and putative exported protein gene, partial cds	922	0.0	KF449893
	Salmonella enterica subsp. enterica serovar Enteritidis strain 6_0562 putative DNA-binding protein gene, partial cds; putative exported protein gene, complete cds; and putative exported protein gene, partial cds	922	0.0	KF449894
	Salmonella enterica subsp. enterica serovar Enteritidis strain 69-3861, complete genome	2468	0.0	CP018637
	Salmonella enterica subsp. enterica serovar Enteritidis strain 70-1605, complete sequence	2473	0.0	CP018640
	Salmonella enterica subsp. enterica serovar Enteritidis strain 74-1357 chromosome, complete genome	2473	0.0	CP018642
	Salmonella enterica subsp. enterica serovar Enteritidis strain 77-2980, complete genome	2473	0.0	CP018644
	Salmonella enterica subsp. enterica serovar Enteritidis strain 79-2359 chromosome, complete genome	2468	0.0	CP018645
	Salmonella enterica subsp. enterica serovar Enteritidis strain 81-1435, complete genome	2468	0.0	CP018647
	Salmonella enterica subsp. enterica serovar Enteritidis strain 81-1607 chromosome, complete genome	2468	0.0	CP018648
	Salmonella enterica subsp. enterica serovar Enteritidis strain 81-1705 chromosome, complete genome	2468	0.0	CP018651
	Salmonella enterica subsp. enterica serovar Enteritidis strain 81-1706 chromosome, complete genome	2468	0.0	CP018655
	Salmonella enterica subsp. enterica serovar Enteritidis strain 8a putative DNA-binding protein gene, partial cds; putative exported protein gene, complete cds; and putative exported protein gene, partial cds	922	0.0	KF449895
	Salmonella enterica subsp. enterica serovar Enteritidis strain 8b putative DNA-binding protein gene, partial cds; putative exported protein gene, complete cds; and putative exported protein gene, partial cds	917	0.0	KF449896
	Salmonella enterica subsp. enterica serovar Enteritidis strain 93-0639 chromosome, complete genome	2473	0.0	CP018659
	Salmonella enterica subsp. enterica serovar Enteritidis strain 95-0621 chromosome, complete genome	2473	0.0	CP018661
	Salmonella enterica subsp. enterica serovar Enteritidis strain A1636 chromosome, complete genome	2473	0.0	CP063708
	Salmonella enterica subsp. enterica serovar Enteritidis strain ATCC BAA-708 chromosome, complete genome	2473	0.0	CP025554
	Salmonella enterica subsp. enterica serovar Enteritidis strain AUSMDU00010527 chromosome, complete genome	2479	0.0	CP045956
	Salmonella enterica subsp. enterica serovar Enteritidis strain AUSMDU00010528 chromosome, complete genome	2473	0.0	CP045955
	Salmonella enterica subsp. enterica serovar Enteritidis strain CFSAN033541 chromosome, complete genome	2473	0.0	CP020823
	Salmonella enterica subsp. enterica serovar Enteritidis strain CFSAN033543 chromosome, complete genome	2473	0.0	CP020825
	Salmonella enterica subsp. enterica serovar Enteritidis strain CFSAN051873, complete genome	2473	0.0	CP022003
	Salmonella enterica subsp. enterica serovar Enteritidis strain CFSAN076214 chromosome, complete genome	2473	0.0	CP033340
	Salmonella enterica subsp. enterica serovar Enteritidis strain CHS14 putative DNA-binding protein gene, partial cds; putative exported protein gene, complete cds; and putative exported protein gene, partial cds	922	0.0	KF449897
	Salmonella enterica subsp. enterica serovar Enteritidis strain CHS15 putative DNA-binding protein gene, partial cds; putative exported protein gene, complete cds; and putative exported protein gene, partial cds	922	0.0	KF449898
	Salmonella enterica subsp. enterica serovar Enteritidis strain CHS39 putative DNA-binding protein gene, partial cds; putative exported protein gene, complete cds; and putative exported protein gene, partial cds	922	0.0	KF449899
	Salmonella enterica subsp. enterica serovar Enteritidis strain CHS4 putative DNA-binding protein gene, partial cds; putative exported protein gene, complete cds; and putative exported protein gene, partial cds	922	0.0	KF449900
	Salmonella enterica subsp. enterica serovar Enteritidis strain CHS44 putative DNA-binding protein gene, partial cds; putative exported protein gene, complete cds; and putative exported protein gene, partial cds	922	0.0	KF449901
	Salmonella enterica subsp. enterica serovar Enteritidis strain CMCC50041, complete genome	2473	0.0	CP013097
	Salmonella enterica subsp. enterica serovar Enteritidis strain CP255 chromosome, complete genome	2473	0.0	CP063705
	Salmonella enterica subsp. enterica serovar Enteritidis strain D7795 chromosome, complete genome	2473	0.0	CP063702
	Salmonella enterica subsp. enterica serovar Enteritidis strain Durban, complete genome	2473	0.0	CP007507
	Salmonella enterica subsp. enterica serovar Enteritidis strain FORC_007, complete genome	2473	0.0	CP009768
	Salmonella enterica subsp. enterica serovar Enteritidis strain FORC_052, complete genome	2473	0.0	CP016754
	Salmonella enterica subsp. enterica serovar Enteritidis strain FORC_075 chromosome, complete genome	2473	0.0	CP023475
	Salmonella enterica subsp. enterica serovar Enteritidis strain K12SE001 chromosome	2473	0.0	CP043563
	Salmonella enterica subsp. enterica serovar Enteritidis strain NCCP 16206 chromosome, complete genome	2473	0.0	CP041973
	Salmonella enterica subsp. enterica serovar Enteritidis strain NCM 61 chromosome, complete genome	2473	0.0	CP032851
	Salmonella enterica subsp. enterica serovar Enteritidis strain OLF-00D989 87-1 chromosome, complete genome	2473	0.0	CP011942
	Salmonella enterica subsp. enterica serovar Enteritidis strain OLF-SE1-1019-1, complete genome	2473	0.0	CP009083
	Salmonella enterica subsp. enterica serovar Enteritidis strain OLF-SE10-10052, complete genome	2468	0.0	CP009092
	Salmonella enterica subsp. enterica serovar Enteritidis strain OLF-SE11-10058, complete genome	2468	0.0	CP009093
	Salmonella enterica subsp. enterica serovar Enteritidis strain OLF-SE2-98984-6, complete genome	2473	0.0	CP009084
	Salmonella enterica subsp. enterica serovar Enteritidis strain OLF-SE3-98983-4, complete genome	2473	0.0	CP009085
	Salmonella enterica subsp. enterica serovar Enteritidis strain OLF-SE4-0317-8, complete genome	2473	0.0	CP009086
	Salmonella enterica subsp. enterica serovar Enteritidis strain OLF-SE5-1104-2, complete genome	2473	0.0	CP009087
	Salmonella enterica subsp. enterica serovar Enteritidis strain OLF-SE6-00219-16, complete genome	2466	0.0	CP009088
	Salmonella enterica subsp. enterica serovar Enteritidis strain OLF-SE7-100819, complete genome	2468	0.0	CP009089
	Salmonella enterica subsp. enterica serovar Enteritidis strain OLF-SE8-1021710, complete genome	2473	0.0	CP009090
	Salmonella enterica subsp. enterica serovar Enteritidis strain OLF-SE9-10012, complete genome	2462	0.0	CP009091
	Salmonella enterica subsp. enterica serovar Enteritidis strain P125109 chromosome, complete genome	2473	0.0	CP063700
	Salmonella enterica subsp. enterica serovar Enteritidis strain PIR00532 chromosome, complete genome	2473	0.0	CP025559
	Salmonella enterica subsp. enterica serovar Enteritidis strain PT1 chromosome, complete genome	2473	0.0	CP043433
	Salmonella enterica subsp. enterica serovar Enteritidis strain pt23 putative DNA-binding protein gene, partial cds; putative exported protein gene, complete cds; and putative exported protein gene, partial cds	917	0.0	KF449902
	Salmonella enterica subsp. enterica serovar Enteritidis strain R17.4111 chromosome, complete genome	2473	0.0	CP063289
	Salmonella enterica subsp. enterica serovar Enteritidis strain RM4283 chromosome, complete genome	2473	0.0	CP028157
	Salmonella enterica subsp. enterica serovar Enteritidis strain SAP18-0432 chromosome, complete genome	2473	0.0	CP040644
	Salmonella enterica subsp. enterica serovar Enteritidis strain SAP18-H9654 chromosome, complete genome	2468	0.0	CP040646
	Salmonella enterica subsp. enterica serovar Enteritidis strain SE10 putative DNA-binding protein gene, partial cds; putative exported protein gene, complete cds; and putative exported protein gene, partial cds	922	0.0	KF449903
	Salmonella enterica subsp. enterica serovar Enteritidis strain SE104 chromosome, complete genome	2473	0.0	CP050712
	Salmonella enterica subsp. enterica serovar Enteritidis strain SE109 chromosome, complete genome	2473	0.0	CP050709
	Salmonella enterica subsp. enterica serovar Enteritidis strain SE12 putative DNA-binding protein gene, partial cds; putative exported protein gene, complete cds; and putative exported protein gene, partial cds	922	0.0	KF449904
	Salmonella enterica subsp. enterica serovar Enteritidis strain SE124 chromosome, complete genome	2473	0.0	CP050706
	Salmonella enterica subsp. enterica serovar Enteritidis strain SE15 putative DNA-binding protein gene, partial cds; putative exported protein gene, complete cds; and putative exported protein gene, partial cds	922	0.0	KF449905
	Salmonella enterica subsp. enterica serovar Enteritidis strain SE22 putative DNA-binding protein gene, partial cds; putative exported protein gene, complete cds; and putative exported protein gene, partial cds	922	0.0	KF449906
	Salmonella enterica subsp. enterica serovar Enteritidis strain SE23 putative DNA-binding protein gene, partial cds; putative exported protein gene, complete cds; and putative exported protein gene, partial cds	922	0.0	KF449907
	Salmonella enterica subsp. enterica serovar Enteritidis strain SE26 putative DNA-binding protein gene, partial cds; putative exported protein gene, complete cds; and putative exported protein gene, partial cds	917	0.0	KF449908
	Salmonella enterica subsp. enterica serovar Enteritidis strain SE5 putative DNA-binding protein gene, partial cds; putative exported protein gene, complete cds; and putative exported protein gene, partial cds	922	0.0	KF449909
	Salmonella enterica subsp. enterica serovar Enteritidis strain SE6 putative DNA-binding protein gene, partial cds; putative exported protein gene, complete cds; and putative exported protein gene, partial cds	917	0.0	KF449910
	Salmonella enterica subsp. enterica serovar Enteritidis strain SE74 chromosome, complete genome	2473	0.0	CP050723
	Salmonella enterica subsp. enterica serovar Enteritidis strain SE81 chromosome, complete genome	2473	0.0	CP050721
	Salmonella enterica subsp. enterica serovar Enteritidis strain SE86 chromosome, complete genome	2473	0.0	CP019681
	Salmonella enterica subsp. enterica serovar Enteritidis strain SE9 putative DNA-binding protein gene, partial cds; putative exported protein gene, complete cds; and putative exported protein gene, partial cds	922	0.0	KF449911
	Salmonella enterica subsp. enterica serovar Enteritidis strain SE95 chromosome, complete genome	2473	0.0	CP050716
	Salmonella enterica subsp. enterica serovar Enteritidis strain SEE1, complete genome	2473	0.0	CP011790
	Salmonella enterica subsp. enterica serovar Enteritidis strain SEE2, complete genome	2473	0.0	CP011791
	Salmonella enterica subsp. enterica serovar Enteritidis strain SEJ, complete genome	2473	0.0	CP008928
	Salmonella enterica subsp. enterica serovar Enteritidis strain SEO chromosome, complete genome	2473	0.0	CP033090
	Salmonella enterica subsp. enterica serovar Enteritidis strain SJTUF10978 chromosome, complete genome	2473	0.0	CP015524
	Salmonella enterica subsp. enterica serovar Enteritidis strain SJTUF10984 chromosome, complete genome	2473	0.0	CP015526
	Salmonella enterica subsp. enterica serovar Enteritidis strain SJTUF12367v2 chromosome, complete genome	2473	0.0	CP041176
	Salmonella enterica subsp. enterica serovar Enteritidis strain SJTUF12519v2 chromosome, complete genome	2473	0.0	CP041173
	Salmonella enterica subsp. enterica serovar Gallinarum str. 287/91 complete genome	2471	0.0	AM933173
	Salmonella enterica subsp. enterica serovar Gallinarum str. 9184, complete genome	2471	0.0	CP019035
	Salmonella enterica subsp. enterica serovar Gallinarum/Pullorum str. CDC1983-67, complete genome	2460	0.0	CP003786
	Salmonella enterica subsp. enterica serovar Gallinarum/Pullorum str. RKS5078, complete genome	2460	0.0	CP003047
	Salmonella enterica subsp. enterica serovar Havana strain CVM 20761 chromosome, complete genome	1341	0.0	CP051407
	Salmonella enterica subsp. enterica serovar Infantis strain TR01 chromosome	1347	0.0	CP040600
	Salmonella enterica subsp. enterica serovar Infantis strain TR01 Mutant chromosome	1347	0.0	CP040601
	Salmonella enterica subsp. enterica serovar Krefeld str. SA20030536, complete genome	2429	0.0	CP019413
	Salmonella enterica subsp. enterica serovar Krefeld strain CVM 20739 chromosome	2429	0.0	CP051455
	Salmonella enterica subsp. enterica serovar Milwaukee str. SA19950795 chromosome, complete genome	1633	0.0	CP030175
	Salmonella enterica subsp. enterica serovar Moscow str. S-1843, complete genome	2468	0.0	CP019415
	Salmonella enterica subsp. enterica serovar Nitra strain S-1687, complete genome	2473	0.0	CP019416
	Salmonella enterica subsp. enterica serovar Pullorum genome assembly S44987_1, chromosome : I	2460	0.0	LK931482
	Salmonella enterica subsp. enterica serovar Pullorum str. ATCC 9120, complete genome	2460	0.0	CP012347
	Salmonella enterica subsp. enterica serovar Pullorum str. S06004, complete genome	2460	0.0	CP006575
	Salmonella enterica subsp. enterica serovar Pullorum strain QJ-2D-Sal chromosome, complete genome	2460	0.0	CP022963
	Salmonella enterica subsp. enterica serovar Sloterdijk str. ATCC 15791, complete genome	2462	0.0	CP012349
	Salmonella enterica subsp. enterica serovar Stanleyville strain RSE01 chromosome, complete genome	2473	0.0	CP034723
	Salmonella enterica subsp. enterica serovar Stanleyville strain RSE30 chromosome, complete genome	2473	0.0	CP034703
	Salmonella enterica subsp. enterica serovar Stanleyville strain RSE39 chromosome, complete genome	2473	0.0	CP034700
	Salmonella enterica subsp. enterica serovar Typhimurium strain FORC50 chromosome, complete genome	2473	0.0	CP019383
	Salmonella enterica subsp. enterica serovar Weltevreden genome assembly 10259, chromosome : 1	2468	0.0	LN890518
	Salmonella enterica subsp. enterica serovar Weltevreden genome assembly 98_11262, chromosome : 1	2473	0.0	LN890522
	Salmonella enterica subsp. enterica serovar Weltevreden genome assembly 99_3134, chromosome : 1	2473	0.0	LN890524
	Salmonella enterica subsp. enterica serovar Weltevreden genome assembly C2346, chromosome : 1	2468	0.0	LN890520
	Salmonella enterica subsp. enterica serovar Weltevreden str. 1655 chromosome, complete genome	2473	0.0	CP014996
	Salmonella enterica subsp. enterica serovar Weltevreden str. 2007-60-3289-1 complete genome, contig 20	2473	0.0	FR775207
	Salmonella enterica subsp. enterica serovar Weltevreden strain 3 isolate CFSAN047349 chromosome, complete genome	2473	0.0	CP040701
	Salmonella enterica subsp. enterica strain NCTC8267 genome assembly, chromosome: 1	1288	0.0	LR134153

## Sheet: SED_RS06335 + SED_RS06340
	Description	Score	E value	Accession
	Salmonella enterica SEHaa3795 DNA, complete genome	104	1e-18	AP020330
	Salmonella enterica SESen3709 DNA, complete genome	241	7e-60	AP020332
	Salmonella enterica strain 19TN07GT06K-S chromosome, complete genome	104	1e-18	CP052778
	Salmonella enterica strain 201001922 chromosome	104	1e-18	CP028357
	Salmonella enterica strain 2010K-2370 chromosome, complete genome	104	1e-18	CP035639
	Salmonella enterica strain 2011K-1440 chromosome, complete genome	2427	0.0	CP053585
	Salmonella enterica strain 2017K-0021 chromosome, complete genome	1435	0.0	CP030794
	Salmonella enterica strain C629, complete genome	244	6e-61	CP015724
	Salmonella enterica strain CFSAN064034 chromosome, complete genome	241	7e-60	CP028169
	Salmonella enterica strain CFSAN078398 chromosome, complete genome	104	1e-18	CP042443
	Salmonella enterica strain CFSAN079094 chromosome, complete genome	3650	0.0	CP042438
	Salmonella enterica strain CFSAN079101 chromosome, complete genome	104	1e-18	CP042442
	Salmonella enterica strain CFSAN079107 chromosome, complete genome	270	9e-69	CP042440
	Salmonella enterica strain CFSAN096147 chromosome, complete genome	99.0	5e-17	CP044257
	Salmonella enterica strain CVM N19S0949 chromosome, complete genome	104	1e-18	CP052780
	Salmonella enterica strain FARPER-222 chromosome, complete genome	278	6e-71	CP041622
	Salmonella enterica strain FDAARGOS_1066 chromosome, complete genome	1435	0.0	CP066047
	Salmonella enterica strain FDAARGOS_686 chromosome	99.0	5e-17	CP050968
	Salmonella enterica strain FDAARGOS_70 chromosome, complete genome	1435	0.0	CP026052
	Salmonella enterica strain FDAARGOS_708 chromosome, complete genome	3413	0.0	CP046278
	Salmonella enterica strain FDAARGOS_712 chromosome, complete genome	93.5	2e-15	CP046291
	Salmonella enterica strain FDAARGOS_717 chromosome	270	9e-69	CP054897
	Salmonella enterica strain FDAARGOS_879 chromosome	230	2e-56	CP065890
	Salmonella enterica strain FORC_019, complete genome	1435	0.0	CP012396
	Salmonella enterica strain FORC_051 chromosome, complete genome	1435	0.0	CP017232
	Salmonella enterica strain FORC_056 chromosome, complete genome	1435	0.0	CP017177
	Salmonella enterica strain FORC_074 chromosome, complete genome	1435	0.0	CP023436
	Salmonella enterica strain FORC_078 chromosome, complete genome	1435	0.0	CP026713
	Salmonella enterica strain FSW0104 chromosome, complete genome	104	1e-18	CP037894
	Salmonella enterica strain GSJ/2017-Sal.-009 chromosome, complete genome	263	2e-66	CP050833
	Salmonella enterica strain GTA-FD-2016-MI-02533-1 chromosome, complete genome	104	1e-18	CP039279
	Salmonella enterica strain GX1006 chromosome, complete genome	99.0	5e-17	CP060585
	Salmonella enterica strain K_SA184 chromosome, complete genome	104	1e-18	CP061159
	Salmonella enterica strain LHICA_E1 chromosome, complete genome	2377	0.0	CP065419
	Salmonella enterica strain MAC15 chromosome, complete genome	259	2e-65	CP030749
	Salmonella enterica strain MFDS1004024 chromosome, complete genome	263	2e-66	CP025745
	Salmonella enterica strain MFDS1004839 chromosome, complete genome	1434	0.0	CP026569
	Salmonella enterica strain NCTC9948 genome assembly, chromosome: 1	2409	0.0	LS483495
	Salmonella enterica strain QH chromosome, complete genome	235	3e-58	CP043773
	Salmonella enterica strain SA19992307 chromosome, complete genome	8569	0.0	CP030207
	Salmonella enterica strain SA20041605 chromosome, complete genome	87.9	1e-13	CP030225
	Salmonella enterica strain SA20044414 chromosome, complete genome	265	4e-67	CP030209
	Salmonella enterica strain SA20051401 chromosome, complete genome	252	3e-63	CP030196
	Salmonella enterica strain SA20051401 plasmid pSA20051401.3, complete sequence	87.9	1e-13	CP030199
	Salmonella enterica strain SA20052327 chromosome, complete genome	93.5	2e-15	CP030202
	Salmonella enterica strain SA20075157 chromosome, complete genome	3253	0.0	CP030217
	Salmonella enterica strain SA20083039 chromosome, complete genome	3175	0.0	CP030223
	Salmonella enterica strain SA20094620 chromosome, complete genome	270	9e-69	CP030185
	Salmonella enterica strain SA20101045 chromosome, complete genome	93.5	2e-15	CP030233
	Salmonella enterica strain SA20104250 chromosome, complete genome	259	2e-65	CP030190
	Salmonella enterica strain SLR1_7697 chromosome, complete genome	69.4	4e-08	CP060508
	Salmonella enterica strain SLR1_7966 chromosome, complete genome	104	1e-18	CP060512
	Salmonella enterica strain SLR1_8250 chromosome, complete genome	1435	0.0	CP060522
	Salmonella enterica subsp. enterica serovar 43:a:1,7 strain RSE18 chromosome, complete genome	87.9	1e-13	CP034712
	Salmonella enterica subsp. enterica serovar 43:a:1,7 strain RSE20 chromosome, complete genome	87.9	1e-13	CP034711
	Salmonella enterica subsp. enterica serovar Abaetetuba str. ATCC 35640, complete genome	69.4	4e-08	CP007532
	Salmonella enterica subsp. enterica serovar Agona str. 24249, complete genome	3424	0.0	CP006876
	Salmonella enterica subsp. enterica serovar Agona str. 392869-2 chromosome, complete genome	3424	0.0	CP015024
	Salmonella enterica subsp. enterica serovar Agona str. 460004 2-1, complete genome	3424	0.0	CP011259
	Salmonella enterica subsp. enterica serovar Agona str. SL483, complete genome	3424	0.0	CP001138
	Salmonella enterica subsp. enterica serovar Agona strain CVM 21974 chromosome, complete genome	3424	0.0	CP051402
	Salmonella enterica subsp. enterica serovar Agona strain CVM 28336 chromosome, complete genome	3424	0.0	CP051356
	Salmonella enterica subsp. enterica serovar Agona strain SG17-135 chromosome, complete genome	3424	0.0	CP048775
	Salmonella enterica subsp. enterica serovar Agona strain USDA-ARS-USMARC-76332 chromosome, complete genome	3424	0.0	CP025445
	Salmonella enterica subsp. enterica serovar Agona strain USDA-ARS-USMARC-76333 chromosome, complete genome	3424	0.0	CP025446
	Salmonella enterica subsp. enterica serovar Agona strain USDA-ARS-USMARC-76334 chromosome, complete genome	3424	0.0	CP025454
	Salmonella enterica subsp. enterica serovar Agona strain USDA-ARS-USMARC-76335 chromosome, complete genome	3424	0.0	CP025447
	Salmonella enterica subsp. enterica serovar Agona strain USDA-ARS-USMARC-76336 chromosome, complete genome	3424	0.0	CP025448
	Salmonella enterica subsp. enterica serovar Agona strain USDA-ARS-USMARC-76337 chromosome, complete genome	3424	0.0	CP025449
	Salmonella enterica subsp. enterica serovar Agona strain USDA-ARS-USMARC-76338 chromosome, complete genome	3424	0.0	CP025450
	Salmonella enterica subsp. enterica serovar Agona strain USDA-ARS-USMARC-76339 chromosome, complete genome	3424	0.0	CP025451
	Salmonella enterica subsp. enterica serovar Agona strain USDA-ARS-USMARC-76340 chromosome, complete genome	3424	0.0	CP025452
	Salmonella enterica subsp. enterica serovar Agona strain USDA-ARS-USMARC-76341 chromosome, complete genome	3424	0.0	CP025453
	Salmonella enterica subsp. enterica serovar Albany str. ATCC 51960, complete genome	270	9e-69	CP019177
	Salmonella enterica subsp. enterica serovar Albany strain CVM N18S2238 chromosome, complete genome	87.9	1e-13	CP049312
	Salmonella enterica subsp. enterica serovar Albany strain R13.1544 chromosome, complete genome	270	9e-69	CP065566
	Salmonella enterica subsp. enterica serovar Albany strain R15.2267 chromosome, complete genome	270	9e-69	CP065564
	Salmonella enterica subsp. enterica serovar Albany strain R16.0431 chromosome, complete genome	270	9e-69	CP062004
	Salmonella enterica subsp. enterica serovar Albany strain R16.0556 chromosome, complete genome	270	9e-69	CP061929
	Salmonella enterica subsp. enterica serovar Albany strain R16.1424 chromosome, complete genome	270	9e-69	CP065572
	Salmonella enterica subsp. enterica serovar Albany strain R17.2117 chromosome, complete genome	270	9e-69	CP063330
	Salmonella enterica subsp. enterica serovar Albany strain R17.4301 chromosome, complete genome	270	9e-69	CP062795
	Salmonella enterica subsp. enterica serovar Albany strain R17.5974 chromosome, complete genome	270	9e-69	CP060730
	Salmonella enterica subsp. enterica serovar Albany strain sg_wt5 chromosome, complete genome	270	9e-69	CP036165
	Salmonella enterica subsp. enterica serovar Anatum str. ATCC BAA-1592, complete genome	93.5	2e-15	CP007531
	Salmonella enterica subsp. enterica serovar Anatum str. CDC 06-0532, complete genome	93.5	2e-15	CP007211
	Salmonella enterica subsp. enterica serovar Anatum str. CFSAN003961 chromosome, complete genome	93.5	2e-15	CP041183
	Salmonella enterica subsp. enterica serovar Anatum str. USDA-ARS-USMARC-1175, complete genome	93.5	2e-15	CP007483
	Salmonella enterica subsp. enterica serovar Anatum str. USDA-ARS-USMARC-1676, complete genome	93.5	2e-15	CP014620
	Salmonella enterica subsp. enterica serovar Anatum str. USDA-ARS-USMARC-1677, complete genome	93.5	2e-15	CP014663
	Salmonella enterica subsp. enterica serovar Anatum str. USDA-ARS-USMARC-1727, complete genome	93.5	2e-15	CP014621
	Salmonella enterica subsp. enterica serovar Anatum str. USDA-ARS-USMARC-1728, complete genome	93.5	2e-15	CP014664
	Salmonella enterica subsp. enterica serovar Anatum str. USDA-ARS-USMARC-1735, complete genome	93.5	2e-15	CP007584
	Salmonella enterica subsp. enterica serovar Anatum str. USDA-ARS-USMARC-1736 chromosome, complete genome	93.5	2e-15	CP014657
	Salmonella enterica subsp. enterica serovar Anatum str. USDA-ARS-USMARC-1765, complete genome	93.5	2e-15	CP014659
	Salmonella enterica subsp. enterica serovar Anatum str. USDA-ARS-USMARC-1766, complete genome	93.5	2e-15	CP014665
	Salmonella enterica subsp. enterica serovar Anatum str. USDA-ARS-USMARC-1781, complete genome	93.5	2e-15	CP014666
	Salmonella enterica subsp. enterica serovar Anatum str. USDA-ARS-USMARC-1783, complete sequence	93.5	2e-15	CP014661
	Salmonella enterica subsp. enterica serovar Anatum strain CFSAN003959 chromosome, complete genome	93.5	2e-15	CP041184
	Salmonella enterica subsp. enterica serovar Anatum strain CFSAN076215 chromosome, complete genome	93.5	2e-15	CP033338
	Salmonella enterica subsp. enterica serovar Anatum strain CVM 20746 chromosome	93.5	2e-15	CP051452
	Salmonella enterica subsp. enterica serovar Anatum strain CVM 22448 chromosome, complete genome	93.5	2e-15	CP051394
	Salmonella enterica subsp. enterica serovar Anatum strain CVM 33822 chromosome, complete genome	93.5	2e-15	CP051342
	Salmonella enterica subsp. enterica serovar Anatum strain GT-01, complete genome	93.5	2e-15	CP013222
	Salmonella enterica subsp. enterica serovar Anatum strain GT-38, complete genome	93.5	2e-15	CP013226
	Salmonella enterica subsp. enterica serovar Anatum strain M-3471 chromosome, complete genome	93.5	2e-15	CP045458
	Salmonella enterica subsp. enterica serovar Anatum strain M-3851 chromosome, complete genome	93.5	2e-15	CP045461
	Salmonella enterica subsp. enterica serovar Anatum strain M-5360 chromosome M-5360, complete sequence	93.5	2e-15	CP045509
	Salmonella enterica subsp. enterica serovar Anatum strain R16.0676 chromosome, complete genome	93.5	2e-15	CP029800
	Salmonella enterica subsp. enterica serovar Anatum strain Sal-1135 chromosome, complete genome	93.5	2e-15	CP045464
	Salmonella enterica subsp. enterica serovar Anatum strain Sal-2097 chromosome, complete genome	93.5	2e-15	CP045465
	Salmonella enterica subsp. enterica serovar Anatum strain Sal-3948 chromosome Sal-3948, complete sequence	93.5	2e-15	CP045513
	Salmonella enterica subsp. enterica serovar Anatum strain Sal-3973 chromosome, complete genome	93.5	2e-15	CP045466
	Salmonella enterica subsp. enterica serovar Anatum strain Sal-4295 chromosome, complete genome	93.5	2e-15	CP045515
	Salmonella enterica subsp. enterica serovar Anatum strain Sal-4737 chromosome Sal-4737, complete sequence	93.5	2e-15	CP045516
	Salmonella enterica subsp. enterica serovar Anatum strain Sal-5091 chromosome Sal-5091, complete sequence	93.5	2e-15	CP045518
	Salmonella enterica subsp. enterica serovar Apapa str. SA20060561, complete genome	259	2e-65	CP019403
	Salmonella enterica subsp. enterica serovar Bareilly strain RSE03 chromosome, complete genome	3177	0.0	CP034721
	Salmonella enterica subsp. enterica serovar Bergen str. ST350, complete genome	278	6e-71	CP019405
	Salmonella enterica subsp. enterica serovar Berta strain SA20141895 chromosome, complete genome	6194	0.0	CP030005
	Salmonella enterica subsp. enterica serovar Birkenhead strain AUSMDU00010532 chromosome, complete genome	265	4e-67	CP045958
	Salmonella enterica subsp. enterica serovar Blegdam str. S-1824, complete genome	1417	0.0	CP019406
	Salmonella enterica subsp. enterica serovar Blockley strain 159838 chromosome, complete genome	104	1e-18	CP043662
	Salmonella enterica subsp. enterica serovar Borreze str. SA20041063, complete genome	3424	0.0	CP019407
	Salmonella enterica subsp. enterica serovar Brancaster strain sg_ww281 chromosome, complete genome	276	2e-70	CP036166
	Salmonella enterica subsp. enterica serovar Bredeney str. CFSAN001080, complete genome	69.4	4e-08	CP007533
	Salmonella enterica subsp. enterica serovar California strain CD-SL01 chromosome, complete genome	239	3e-59	CP028900
	Salmonella enterica subsp. enterica serovar Cerro str. CFSAN001588, complete genome	104	1e-18	CP012833
	Salmonella enterica subsp. enterica serovar Cerro strain 87 chromosome, complete genome	104	1e-18	CP008925
	Salmonella enterica subsp. enterica serovar Chester str. ATCC 11997, complete genome	104	1e-18	CP019178
	Salmonella enterica subsp. enterica serovar Choleraesuis str. ATCC 10708, complete genome	230	2e-56	CP012344
	Salmonella enterica subsp. enterica serovar Choleraesuis str. SC-B67, complete genome	235	3e-58	AE017220
	Salmonella enterica subsp. enterica serovar Choleraesuis strain C500, complete genome	230	2e-56	CP007639
	Salmonella enterica subsp. enterica serovar Choleraesuis strain CVM 28296 chromosome, complete genome	235	3e-58	CP051366
	Salmonella enterica subsp. enterica serovar Concord strain AR-0407 chromosome, complete genome	270	9e-69	CP044177
	Salmonella enterica subsp. enterica serovar Concord strain CFSAN018747 chromosome, complete genome	270	9e-69	CP028196
	Salmonella enterica subsp. enterica serovar Corvallis strain 12-01738 chromosome, complete genome	270	9e-69	CP027677
	Salmonella enterica subsp. enterica serovar Corvallis strain AR-0406 chromosome, complete genome	270	9e-69	CP044200
	Salmonella enterica subsp. enterica Serovar Cubana str. CFSAN002050, complete genome	281	4e-72	CP006055
	Salmonella enterica subsp. enterica serovar Cubana strain AR-0402 chromosome, complete genome	281	4e-72	CP044186
	Salmonella enterica subsp. enterica serovar Daytona strain NCTC7102 genome assembly, chromosome: 1	263	2e-66	LR133909
	Salmonella enterica subsp. enterica serovar Derby isolate 2014LSAL01779 chromosome, complete genome	259	2e-65	CP026609
	Salmonella enterica subsp. enterica serovar Derby strain 14-Sa79 chromosome, complete genome	239	3e-59	CP066545
	Salmonella enterica subsp. enterica serovar Derby strain 2014LSAL02547 chromosome	239	3e-59	CP029486
	Salmonella enterica subsp. enterica serovar Derby strain CVM 30155 chromosome, complete genome	104	1e-18	CP053048
	Salmonella enterica subsp. enterica serovar Derby strain SA20035215 chromosome, complete genome	104	1e-18	CP022494
	Salmonella enterica subsp. enterica serovar Derby strain Sa64 chromosome, complete genome	239	3e-59	CP034250
	Salmonella enterica subsp. enterica serovar Dublin genome assembly SC50_1, chromosome : I	8569	0.0	LK931502
	Salmonella enterica subsp. enterica serovar Dublin str. ATCC 39184, complete genome	8569	0.0	CP019179
	Salmonella enterica subsp. enterica serovar Dublin str. CT_02021853, complete genome	8575	0.0	CP001144
	Salmonella enterica subsp. enterica serovar Dublin strain 18SC06VL09-S2 chromosome, complete genome	8564	0.0	CP063756
	Salmonella enterica subsp. enterica serovar Dublin strain 18SC12VL05-S4 chromosome, complete genome	8564	0.0	CP063754
	Salmonella enterica subsp. enterica serovar Dublin strain CVM 22429 chromosome, complete genome	8564	0.0	CP032396
	Salmonella enterica subsp. enterica serovar Dublin strain CVM 22453 chromosome, complete genome	8564	0.0	CP032393
	Salmonella enterica subsp. enterica serovar Dublin strain CVM 34981 chromosome, complete genome	8564	0.0	CP032390
	Salmonella enterica subsp. enterica serovar Dublin strain CVM N45955 chromosome, complete genome	8564	0.0	CP032387
	Salmonella enterica subsp. enterica serovar Dublin strain CVM N53043 chromosome, complete genome	8564	0.0	CP032384
	Salmonella enterica subsp. enterica serovar Dublin strain USMARC-69807 chromosome, complete genome	8564	0.0	CP032379
	Salmonella enterica subsp. enterica serovar Dublin strain USMARC-69838 chromosome, complete genome	8564	0.0	CP032449
	Salmonella enterica subsp. enterica serovar Dublin strain USMARC-69840 chromosome, complete genome	8564	0.0	CP032446
	Salmonella enterica subsp. enterica serovar Enteritidis str. 18569, complete genome	1435	0.0	CP011394
	Salmonella enterica subsp. enterica serovar Enteritidis str. 77-1427, complete genome	1435	0.0	CP007598
	Salmonella enterica subsp. enterica serovar Enteritidis str. CDC_2010K_0968, complete genome	1435	0.0	CP007528
	Salmonella enterica subsp. enterica serovar Enteritidis str. EC20090135 genome	1435	0.0	CP007320
	Salmonella enterica subsp. enterica serovar Enteritidis str. EC20090193 genome	1435	0.0	CP007321
	Salmonella enterica subsp. enterica serovar Enteritidis str. EC20090195 genome	1435	0.0	CP007430
	Salmonella enterica subsp. enterica serovar Enteritidis str. EC20090332 genome	1435	0.0	CP007322
	Salmonella enterica subsp. enterica serovar Enteritidis str. EC20090530 genome	1435	0.0	CP007298
	Salmonella enterica subsp. enterica serovar Enteritidis str. EC20090531 genome	1435	0.0	CP007422
	Salmonella enterica subsp. enterica serovar Enteritidis str. EC20090641, complete genome	1435	0.0	CP007249
	Salmonella enterica subsp. enterica serovar Enteritidis str. EC20090698, complete genome	1435	0.0	CP007248
	Salmonella enterica subsp. enterica serovar Enteritidis str. EC20090884 genome	1435	0.0	CP007421
	Salmonella enterica subsp. enterica serovar Enteritidis str. EC20100088 genome	1435	0.0	CP007355
	Salmonella enterica subsp. enterica serovar Enteritidis str. EC20100089 genome	1435	0.0	CP007356
	Salmonella enterica subsp. enterica serovar Enteritidis str. EC20100100 genome	1435	0.0	CP007357
	Salmonella enterica subsp. enterica serovar Enteritidis str. EC20100101, complete genome	1435	0.0	CP007246
	Salmonella enterica subsp. enterica serovar Enteritidis str. EC20100103 genome	1435	0.0	CP007420
	Salmonella enterica subsp. enterica serovar Enteritidis str. EC20100130 genome	1435	0.0	CP007358
	Salmonella enterica subsp. enterica serovar Enteritidis str. EC20100131 genome	1435	0.0	CP007432
	Salmonella enterica subsp. enterica serovar Enteritidis str. EC20100134 genome	1430	0.0	CP007359
	Salmonella enterica subsp. enterica serovar Enteritidis str. EC20100325 genome	1435	0.0	CP007360
	Salmonella enterica subsp. enterica serovar Enteritidis str. EC20110221, complete genome	1435	0.0	CP007247
	Salmonella enterica subsp. enterica serovar Enteritidis str. EC20110222 genome	1435	0.0	CP007323
	Salmonella enterica subsp. enterica serovar Enteritidis str. EC20110223 genome	1435	0.0	CP007266
	Salmonella enterica subsp. enterica serovar Enteritidis str. EC20110353, complete genome	1435	0.0	CP007251
	Salmonella enterica subsp. enterica serovar Enteritidis str. EC20110354, complete genome	1435	0.0	CP007175
	Salmonella enterica subsp. enterica serovar Enteritidis str. EC20110355, complete genome	1435	0.0	CP007250
	Salmonella enterica subsp. enterica serovar Enteritidis str. EC20110356, complete genome	1435	0.0	CP007262
	Salmonella enterica subsp. enterica serovar Enteritidis str. EC20110357, complete genome	1435	0.0	CP007261
	Salmonella enterica subsp. enterica serovar Enteritidis str. EC20110358, complete genome	1435	0.0	CP007260
	Salmonella enterica subsp. enterica serovar Enteritidis str. EC20110359, complete genome	1435	0.0	CP007259
	Salmonella enterica subsp. enterica serovar Enteritidis str. EC20110360, complete genome	1435	0.0	CP007258
	Salmonella enterica subsp. enterica serovar Enteritidis str. EC20110361, complete genome	1435	0.0	CP007263
	Salmonella enterica subsp. enterica serovar Enteritidis str. EC20111095, complete genome	1435	0.0	CP007254
	Salmonella enterica subsp. enterica serovar Enteritidis str. EC20111174, complete genome	1435	0.0	CP007253
	Salmonella enterica subsp. enterica serovar Enteritidis str. EC20111175, complete genome	1435	0.0	CP007252
	Salmonella enterica subsp. enterica serovar Enteritidis str. EC20111510 genome	1435	0.0	CP007498
	Salmonella enterica subsp. enterica serovar Enteritidis str. EC20111514 genome	1435	0.0	CP007324
	Salmonella enterica subsp. enterica serovar Enteritidis str. EC20111515 genome	1435	0.0	CP007325
	Salmonella enterica subsp. enterica serovar Enteritidis str. EC20111554 genome	1435	0.0	CP007326
	Salmonella enterica subsp. enterica serovar Enteritidis str. EC20111561 genome	1435	0.0	CP007327
	Salmonella enterica subsp. enterica serovar Enteritidis str. EC20111576 genome	1435	0.0	CP007328
	Salmonella enterica subsp. enterica serovar Enteritidis str. EC20120002 genome	1435	0.0	CP007329
	Salmonella enterica subsp. enterica serovar Enteritidis str. EC20120003 genome	1435	0.0	CP007330
	Salmonella enterica subsp. enterica serovar Enteritidis str. EC20120005, complete genome	1435	0.0	CP007267
	Salmonella enterica subsp. enterica serovar Enteritidis str. EC20120007 genome	1435	0.0	CP007331
	Salmonella enterica subsp. enterica serovar Enteritidis str. EC20120008, complete genome	1435	0.0	CP007245
	Salmonella enterica subsp. enterica serovar Enteritidis str. EC20120009 genome	1435	0.0	CP007438
	Salmonella enterica subsp. enterica serovar Enteritidis str. EC20120051 genome	1435	0.0	CP007433
	Salmonella enterica subsp. enterica serovar Enteritidis str. EC20120200, complete genome	1435	0.0	CP007434
	Salmonella enterica subsp. enterica serovar Enteritidis str. EC20120213 genome	1435	0.0	CP007344
	Salmonella enterica subsp. enterica serovar Enteritidis str. EC20120219 genome	1435	0.0	CP007345
	Salmonella enterica subsp. enterica serovar Enteritidis str. EC20120229 genome	1435	0.0	CP007346
	Salmonella enterica subsp. enterica serovar Enteritidis str. EC20120240 genome	1435	0.0	CP007347
	Salmonella enterica subsp. enterica serovar Enteritidis str. EC20120356 genome	1435	0.0	CP007348
	Salmonella enterica subsp. enterica serovar Enteritidis str. EC20120469 genome	1435	0.0	CP007349
	Salmonella enterica subsp. enterica serovar Enteritidis str. EC20120496 genome	1435	0.0	CP007350
	Salmonella enterica subsp. enterica serovar Enteritidis str. EC20120497 genome	1435	0.0	CP007351
	Salmonella enterica subsp. enterica serovar Enteritidis str. EC20120498 genome	1435	0.0	CP007352
	Salmonella enterica subsp. enterica serovar Enteritidis str. EC20120505 genome	1435	0.0	CP007353
	Salmonella enterica subsp. enterica serovar Enteritidis str. EC20120528 genome	1435	0.0	CP007354
	Salmonella enterica subsp. enterica serovar Enteritidis str. EC20120544 genome	1435	0.0	CP007362
	Salmonella enterica subsp. enterica serovar Enteritidis str. EC20120548 genome	1435	0.0	CP007363
	Salmonella enterica subsp. enterica serovar Enteritidis str. EC20120555 genome	1435	0.0	CP007364
	Salmonella enterica subsp. enterica serovar Enteritidis str. EC20120580 genome	1435	0.0	CP007335
	Salmonella enterica subsp. enterica serovar Enteritidis str. EC20120581 genome	1435	0.0	CP007336
	Salmonella enterica subsp. enterica serovar Enteritidis str. EC20120590 genome	1435	0.0	CP007337
	Salmonella enterica subsp. enterica serovar Enteritidis str. EC20120597 genome	1435	0.0	CP007338
	Salmonella enterica subsp. enterica serovar Enteritidis str. EC20120677 genome	1435	0.0	CP007428
	Salmonella enterica subsp. enterica serovar Enteritidis str. EC20120685 genome	1435	0.0	CP007339
	Salmonella enterica subsp. enterica serovar Enteritidis str. EC20120686 genome	1435	0.0	CP007340
	Salmonella enterica subsp. enterica serovar Enteritidis str. EC20120687 genome	1435	0.0	CP007341
	Salmonella enterica subsp. enterica serovar Enteritidis str. EC20120697 genome	1435	0.0	CP007342
	Salmonella enterica subsp. enterica serovar Enteritidis str. EC20120722 genome	1435	0.0	CP007343
	Salmonella enterica subsp. enterica serovar Enteritidis str. EC20120734 genome	1435	0.0	CP007400
	Salmonella enterica subsp. enterica serovar Enteritidis str. EC20120738 genome	1435	0.0	CP007401
	Salmonella enterica subsp. enterica serovar Enteritidis str. EC20120765 genome	1435	0.0	CP007402
	Salmonella enterica subsp. enterica serovar Enteritidis str. EC20120773 genome	1435	0.0	CP007403
	Salmonella enterica subsp. enterica serovar Enteritidis str. EC20120774 genome	1435	0.0	CP007404
	Salmonella enterica subsp. enterica serovar Enteritidis str. EC20120775 genome	1435	0.0	CP007405
	Salmonella enterica subsp. enterica serovar Enteritidis str. EC20120776 genome	1435	0.0	CP007406
	Salmonella enterica subsp. enterica serovar Enteritidis str. EC20120916 genome	1435	0.0	CP007332
	Salmonella enterica subsp. enterica serovar Enteritidis str. EC20120917 genome	1435	0.0	CP007407
	Salmonella enterica subsp. enterica serovar Enteritidis str. EC20120918 genome	1435	0.0	CP007408
	Salmonella enterica subsp. enterica serovar Enteritidis str. EC20120925 genome	1435	0.0	CP007375
	Salmonella enterica subsp. enterica serovar Enteritidis str. EC20120927 genome	1435	0.0	CP007376
	Salmonella enterica subsp. enterica serovar Enteritidis str. EC20120929 genome	1435	0.0	CP007463
	Salmonella enterica subsp. enterica serovar Enteritidis str. EC20120963 genome	1435	0.0	CP007377
	Salmonella enterica subsp. enterica serovar Enteritidis str. EC20120968 genome	1435	0.0	CP007378
	Salmonella enterica subsp. enterica serovar Enteritidis str. EC20120969 genome	1435	0.0	CP007379
	Salmonella enterica subsp. enterica serovar Enteritidis str. EC20120970 genome	1435	0.0	CP007380
	Salmonella enterica subsp. enterica serovar Enteritidis str. EC20120994 genome	1435	0.0	CP007365
	Salmonella enterica subsp. enterica serovar Enteritidis str. EC20121004 genome	1435	0.0	CP007366
	Salmonella enterica subsp. enterica serovar Enteritidis str. EC20121175, complete genome	1435	0.0	CP007269
	Salmonella enterica subsp. enterica serovar Enteritidis str. EC20121176 genome	1435	0.0	CP007270
	Salmonella enterica subsp. enterica serovar Enteritidis str. EC20121177, complete genome	1435	0.0	CP007333
	Salmonella enterica subsp. enterica serovar Enteritidis str. EC20121178, complete genome	1435	0.0	CP007271
	Salmonella enterica subsp. enterica serovar Enteritidis str. EC20121179 genome	1435	0.0	CP007272
	Salmonella enterica subsp. enterica serovar Enteritidis str. EC20121180 genome	1435	0.0	CP007273
	Salmonella enterica subsp. enterica serovar Enteritidis str. EC20121541 genome	1435	0.0	CP007367
	Salmonella enterica subsp. enterica serovar Enteritidis str. EC20121542 genome	1435	0.0	CP007368
	Salmonella enterica subsp. enterica serovar Enteritidis str. EC20121671 genome	1435	0.0	CP007369
	Salmonella enterica subsp. enterica serovar Enteritidis str. EC20121672 genome	1435	0.0	CP007370
	Salmonella enterica subsp. enterica serovar Enteritidis str. EC20121689 genome	1435	0.0	CP007371
	Salmonella enterica subsp. enterica serovar Enteritidis str. EC20121744 genome	1435	0.0	CP007373
	Salmonella enterica subsp. enterica serovar Enteritidis str. EC20121746 genome	1435	0.0	CP007374
	Salmonella enterica subsp. enterica serovar Enteritidis str. EC20121747 genome	1435	0.0	CP007464
	Salmonella enterica subsp. enterica serovar Enteritidis str. EC20121748 genome	1435	0.0	CP007395
	Salmonella enterica subsp. enterica serovar Enteritidis str. EC20121750 genome	1435	0.0	CP007396
	Salmonella enterica subsp. enterica serovar Enteritidis str. EC20121751 genome	1435	0.0	CP007397
	Salmonella enterica subsp. enterica serovar Enteritidis str. EC20121753 genome	1435	0.0	CP007398
	Salmonella enterica subsp. enterica serovar Enteritidis str. EC20121765 genome	1435	0.0	CP007429
	Salmonella enterica subsp. enterica serovar Enteritidis str. EC20121812 genome	1435	0.0	CP007381
	Salmonella enterica subsp. enterica serovar Enteritidis str. EC20121825 genome	1435	0.0	CP007382
	Salmonella enterica subsp. enterica serovar Enteritidis str. EC20121826 genome	1435	0.0	CP007383
	Salmonella enterica subsp. enterica serovar Enteritidis str. EC20121969 genome	1435	0.0	CP007384
	Salmonella enterica subsp. enterica serovar Enteritidis str. EC20121970 genome	1435	0.0	CP007385
	Salmonella enterica subsp. enterica serovar Enteritidis str. EC20121976 genome	1435	0.0	CP007386
	Salmonella enterica subsp. enterica serovar Enteritidis str. EC20121986 genome	1435	0.0	CP007387
	Salmonella enterica subsp. enterica serovar Enteritidis str. EC20121989 genome	1435	0.0	CP007388
	Salmonella enterica subsp. enterica serovar Enteritidis str. EC20121990 genome	1435	0.0	CP007411
	Salmonella enterica subsp. enterica serovar Enteritidis str. EC20122022 genome	1435	0.0	CP007412
	Salmonella enterica subsp. enterica serovar Enteritidis str. EC20122026 genome	1435	0.0	CP007413
	Salmonella enterica subsp. enterica serovar Enteritidis str. EC20122031 genome	1435	0.0	CP007414
	Salmonella enterica subsp. enterica serovar Enteritidis str. EC20122033 genome	1435	0.0	CP007415
	Salmonella enterica subsp. enterica serovar Enteritidis str. EC20122045 genome	1435	0.0	CP007416
	Salmonella enterica subsp. enterica serovar Enteritidis str. EC20130345 genome	1435	0.0	CP007418
	Salmonella enterica subsp. enterica serovar Enteritidis str. EC20130346 genome	1435	0.0	CP007419
	Salmonella enterica subsp. enterica serovar Enteritidis str. EC20130347 genome	1435	0.0	CP007423
	Salmonella enterica subsp. enterica serovar Enteritidis str. EC20130348 genome	1435	0.0	CP007424
	Salmonella enterica subsp. enterica serovar Enteritidis str. P125109 complete genome	1435	0.0	AM933172
	Salmonella enterica subsp. enterica serovar Enteritidis str. RM2968 chromosome, complete genome	1435	0.0	CP028151
	Salmonella enterica subsp. enterica serovar Enteritidis str. SA19930684 genome	1435	0.0	CP007277
	Salmonella enterica subsp. enterica serovar Enteritidis str. SA19940857 genome	1435	0.0	CP007465
	Salmonella enterica subsp. enterica serovar Enteritidis str. SA19942384 genome	1435	0.0	CP007278
	Salmonella enterica subsp. enterica serovar Enteritidis str. SA19943269 genome	1435	0.0	CP007279
	Salmonella enterica subsp. enterica serovar Enteritidis str. SA19960848, complete genome	1435	0.0	CP007280
	Salmonella enterica subsp. enterica serovar Enteritidis str. SA19961622 genome	1435	0.0	CP007281
	Salmonella enterica subsp. enterica serovar Enteritidis str. SA19970510, complete genome	1435	0.0	CP007282
	Salmonella enterica subsp. enterica serovar Enteritidis str. SA19970769, complete genome	1435	0.0	CP007283
	Salmonella enterica subsp. enterica serovar Enteritidis str. SA19971331 genome	1435	0.0	CP007284
	Salmonella enterica subsp. enterica serovar Enteritidis str. SA19980677, complete genome	1435	0.0	CP007285
	Salmonella enterica subsp. enterica serovar Enteritidis str. SA19981522, complete genome	1435	0.0	CP007286
	Salmonella enterica subsp. enterica serovar Enteritidis str. SA19981857, complete genome	1435	0.0	CP007288
	Salmonella enterica subsp. enterica serovar Enteritidis str. SA19982831 genome	1435	0.0	CP007289
	Salmonella enterica subsp. enterica serovar Enteritidis str. SA19983126 genome	1435	0.0	CP007290
	Salmonella enterica subsp. enterica serovar Enteritidis str. SA19992322 genome	1435	0.0	CP007291
	Salmonella enterica subsp. enterica serovar Enteritidis str. SA19994216, complete genome	1435	0.0	CP007292
	Salmonella enterica subsp. enterica serovar Enteritidis str. SA20082034, complete genome	1435	0.0	CP007425
	Salmonella enterica subsp. enterica serovar Enteritidis str. SA20083456 genome	1435	0.0	CP007293
	Salmonella enterica subsp. enterica serovar Enteritidis str. SA20083636, complete genome	1435	0.0	CP007294
	Salmonella enterica subsp. enterica serovar Enteritidis str. SA20084384 genome	1435	0.0	CP007295
	Salmonella enterica subsp. enterica serovar Enteritidis str. SA20084644 genome	1435	0.0	CP007466
	Salmonella enterica subsp. enterica serovar Enteritidis str. SA20084824 genome	1435	0.0	CP007467
	Salmonella enterica subsp. enterica serovar Enteritidis str. SA20085285, complete genome	1435	0.0	CP007426
	Salmonella enterica subsp. enterica serovar Enteritidis str. SA20090419 genome	1435	0.0	CP007296
	Salmonella enterica subsp. enterica serovar Enteritidis str. SA20090435 genome	1435	0.0	CP007297
	Salmonella enterica subsp. enterica serovar Enteritidis str. SA20090877 genome	1435	0.0	CP007300
	Salmonella enterica subsp. enterica serovar Enteritidis str. SA20091739 genome	1435	0.0	CP007301
	Salmonella enterica subsp. enterica serovar Enteritidis str. SA20092320 genome	1435	0.0	CP007334
	Salmonella enterica subsp. enterica serovar Enteritidis str. SA20093266 genome	1435	0.0	CP007274
	Salmonella enterica subsp. enterica serovar Enteritidis str. SA20093421 genome	1435	0.0	CP007302
	Salmonella enterica subsp. enterica serovar Enteritidis str. SA20093430 genome	1435	0.0	CP007303
	Salmonella enterica subsp. enterica serovar Enteritidis str. SA20093538 genome	1435	0.0	CP007304
	Salmonella enterica subsp. enterica serovar Enteritidis str. SA20093543 genome	1435	0.0	CP007305
	Salmonella enterica subsp. enterica serovar Enteritidis str. SA20093784 genome	1435	0.0	CP007306
	Salmonella enterica subsp. enterica serovar Enteritidis str. SA20093788 genome	1435	0.0	CP007307
	Salmonella enterica subsp. enterica serovar Enteritidis str. SA20093950 genome	1435	0.0	CP007308
	Salmonella enterica subsp. enterica serovar Enteritidis str. SA20093977 genome	1435	0.0	CP007309
	Salmonella enterica subsp. enterica serovar Enteritidis str. SA20094079 genome	1435	0.0	CP007310
	Salmonella enterica subsp. enterica serovar Enteritidis str. SA20094177 genome	1435	0.0	CP007468
	Salmonella enterica subsp. enterica serovar Enteritidis str. SA20094301 genome	1435	0.0	CP007469
	Salmonella enterica subsp. enterica serovar Enteritidis str. SA20094350 genome	1435	0.0	CP007311
	Salmonella enterica subsp. enterica serovar Enteritidis str. SA20094352 complete genome	1435	0.0	CP007312
	Salmonella enterica subsp. enterica serovar Enteritidis str. SA20094383 genome	1435	0.0	CP007313
	Salmonella enterica subsp. enterica serovar Enteritidis str. SA20094389 genome	1435	0.0	CP007314
	Salmonella enterica subsp. enterica serovar Enteritidis str. SA20094521 genome	1435	0.0	CP007315
	Salmonella enterica subsp. enterica serovar Enteritidis str. SA20094642 genome	1435	0.0	CP007316
	Salmonella enterica subsp. enterica serovar Enteritidis str. SA20094682 genome	1435	0.0	CP007431
	Salmonella enterica subsp. enterica serovar Enteritidis str. SA20094803 genome	1435	0.0	CP007317
	Salmonella enterica subsp. enterica serovar Enteritidis str. SA20095309 genome	1435	0.0	CP007318
	Salmonella enterica subsp. enterica serovar Enteritidis str. SA20095440, complete genome	1435	0.0	CP007319
	Salmonella enterica subsp. enterica serovar Enteritidis str. SA20100239 genome	1435	0.0	CP007427
	Salmonella enterica subsp. enterica serovar Enteritidis str. SA20100349 genome	1435	0.0	CP007361
	Salmonella enterica subsp. enterica serovar Enteritidis str. SA20121703 genome	1435	0.0	CP007372
	Salmonella enterica subsp. enterica serovar Enteritidis str. SA20123395 genome	1435	0.0	CP007417
	Salmonella enterica subsp. enterica serovar Enteritidis strain 49-2444 chromosome, complete genome	1435	0.0	CP018633
	Salmonella enterica subsp. enterica serovar Enteritidis strain 56-3991, complete genome	1435	0.0	CP018635
	Salmonella enterica subsp. enterica serovar Enteritidis strain 69-3861, complete genome	1435	0.0	CP018637
	Salmonella enterica subsp. enterica serovar Enteritidis strain 70-1605, complete sequence	1435	0.0	CP018640
	Salmonella enterica subsp. enterica serovar Enteritidis strain 74-1357 chromosome, complete genome	1435	0.0	CP018642
	Salmonella enterica subsp. enterica serovar Enteritidis strain 77-2980, complete genome	1434	0.0	CP018644
	Salmonella enterica subsp. enterica serovar Enteritidis strain 79-2359 chromosome, complete genome	1435	0.0	CP018645
	Salmonella enterica subsp. enterica serovar Enteritidis strain 81-1435, complete genome	1430	0.0	CP018647
	Salmonella enterica subsp. enterica serovar Enteritidis strain 81-1607 chromosome, complete genome	1435	0.0	CP018648
	Salmonella enterica subsp. enterica serovar Enteritidis strain 81-1705 chromosome, complete genome	1430	0.0	CP018651
	Salmonella enterica subsp. enterica serovar Enteritidis strain 81-1706 chromosome, complete genome	1430	0.0	CP018655
	Salmonella enterica subsp. enterica serovar Enteritidis strain 93-0639 chromosome, complete genome	1435	0.0	CP018659
	Salmonella enterica subsp. enterica serovar Enteritidis strain 95-0621 chromosome, complete genome	1435	0.0	CP018661
	Salmonella enterica subsp. enterica serovar Enteritidis strain A1636 chromosome, complete genome	1435	0.0	CP063708
	Salmonella enterica subsp. enterica serovar Enteritidis strain ATCC BAA-708 chromosome, complete genome	1435	0.0	CP025554
	Salmonella enterica subsp. enterica serovar Enteritidis strain AUSMDU00010527 chromosome, complete genome	6189	0.0	CP045956
	Salmonella enterica subsp. enterica serovar Enteritidis strain AUSMDU00010528 chromosome, complete genome	6200	0.0	CP045955
	Salmonella enterica subsp. enterica serovar Enteritidis strain CFSAN033541 chromosome, complete genome	1435	0.0	CP020823
	Salmonella enterica subsp. enterica serovar Enteritidis strain CFSAN033543 chromosome, complete genome	1435	0.0	CP020825
	Salmonella enterica subsp. enterica serovar Enteritidis strain CFSAN051873, complete genome	1435	0.0	CP022003
	Salmonella enterica subsp. enterica serovar Enteritidis strain CFSAN076214 chromosome, complete genome	1435	0.0	CP033340
	Salmonella enterica subsp. enterica serovar Enteritidis strain CMCC50041, complete genome	1435	0.0	CP013097
	Salmonella enterica subsp. enterica serovar Enteritidis strain CP255 chromosome, complete genome	1421	0.0	CP063705
	Salmonella enterica subsp. enterica serovar Enteritidis strain D7795 chromosome, complete genome	1421	0.0	CP063702
	Salmonella enterica subsp. enterica serovar Enteritidis strain Durban, complete genome	1435	0.0	CP007507
	Salmonella enterica subsp. enterica serovar Enteritidis strain FORC_007, complete genome	1435	0.0	CP009768
	Salmonella enterica subsp. enterica serovar Enteritidis strain FORC_052, complete genome	1435	0.0	CP016754
	Salmonella enterica subsp. enterica serovar Enteritidis strain FORC_075 chromosome, complete genome	1435	0.0	CP023475
	Salmonella enterica subsp. enterica serovar Enteritidis strain K12SE001 chromosome	1435	0.0	CP043563
	Salmonella enterica subsp. enterica serovar Enteritidis strain NCCP 16206 chromosome, complete genome	1435	0.0	CP041973
	Salmonella enterica subsp. enterica serovar Enteritidis strain NCM 61 chromosome, complete genome	1434	0.0	CP032851
	Salmonella enterica subsp. enterica serovar Enteritidis strain OLF-00D989 87-1 chromosome, complete genome	1435	0.0	CP011942
	Salmonella enterica subsp. enterica serovar Enteritidis strain OLF-SE1-1019-1, complete genome	1435	0.0	CP009083
	Salmonella enterica subsp. enterica serovar Enteritidis strain OLF-SE10-10052, complete genome	1435	0.0	CP009092
	Salmonella enterica subsp. enterica serovar Enteritidis strain OLF-SE11-10058, complete genome	1435	0.0	CP009093
	Salmonella enterica subsp. enterica serovar Enteritidis strain OLF-SE2-98984-6, complete genome	1435	0.0	CP009084
	Salmonella enterica subsp. enterica serovar Enteritidis strain OLF-SE3-98983-4, complete genome	1435	0.0	CP009085
	Salmonella enterica subsp. enterica serovar Enteritidis strain OLF-SE4-0317-8, complete genome	1435	0.0	CP009086
	Salmonella enterica subsp. enterica serovar Enteritidis strain OLF-SE5-1104-2, complete genome	1435	0.0	CP009087
	Salmonella enterica subsp. enterica serovar Enteritidis strain OLF-SE6-00219-16, complete genome	1435	0.0	CP009088
	Salmonella enterica subsp. enterica serovar Enteritidis strain OLF-SE7-100819, complete genome	1435	0.0	CP009089
	Salmonella enterica subsp. enterica serovar Enteritidis strain OLF-SE8-1021710, complete genome	1435	0.0	CP009090
	Salmonella enterica subsp. enterica serovar Enteritidis strain OLF-SE9-10012, complete genome	1435	0.0	CP009091
	Salmonella enterica subsp. enterica serovar Enteritidis strain P125109 chromosome, complete genome	1435	0.0	CP063700
	Salmonella enterica subsp. enterica serovar Enteritidis strain PIR00532 chromosome, complete genome	1435	0.0	CP025559
	Salmonella enterica subsp. enterica serovar Enteritidis strain PT1 chromosome, complete genome	1435	0.0	CP043433
	Salmonella enterica subsp. enterica serovar Enteritidis strain R17.4111 chromosome, complete genome	1435	0.0	CP063289
	Salmonella enterica subsp. enterica serovar Enteritidis strain RM4283 chromosome, complete genome	1435	0.0	CP028157
	Salmonella enterica subsp. enterica serovar Enteritidis strain SAP18-0432 chromosome, complete genome	1435	0.0	CP040644
	Salmonella enterica subsp. enterica serovar Enteritidis strain SAP18-H9654 chromosome, complete genome	1435	0.0	CP040646
	Salmonella enterica subsp. enterica serovar Enteritidis strain SE104 chromosome, complete genome	1435	0.0	CP050712
	Salmonella enterica subsp. enterica serovar Enteritidis strain SE109 chromosome, complete genome	1435	0.0	CP050709
	Salmonella enterica subsp. enterica serovar Enteritidis strain SE124 chromosome, complete genome	1435	0.0	CP050706
	Salmonella enterica subsp. enterica serovar Enteritidis strain SE74 chromosome, complete genome	1435	0.0	CP050723
	Salmonella enterica subsp. enterica serovar Enteritidis strain SE81 chromosome, complete genome	1435	0.0	CP050721
	Salmonella enterica subsp. enterica serovar Enteritidis strain SE86 chromosome, complete genome	1435	0.0	CP019681
	Salmonella enterica subsp. enterica serovar Enteritidis strain SE95 chromosome, complete genome	1435	0.0	CP050716
	Salmonella enterica subsp. enterica serovar Enteritidis strain SEE1, complete genome	1435	0.0	CP011790
	Salmonella enterica subsp. enterica serovar Enteritidis strain SEE2, complete genome	1441	0.0	CP011791
	Salmonella enterica subsp. enterica serovar Enteritidis strain SEJ, complete genome	1435	0.0	CP008928
	Salmonella enterica subsp. enterica serovar Enteritidis strain SEO chromosome, complete genome	1435	0.0	CP033090
	Salmonella enterica subsp. enterica serovar Enteritidis strain SJTUF10978 chromosome, complete genome	1435	0.0	CP015524
	Salmonella enterica subsp. enterica serovar Enteritidis strain SJTUF10984 chromosome, complete genome	1435	0.0	CP015526
	Salmonella enterica subsp. enterica serovar Enteritidis strain SJTUF12367v2 chromosome, complete genome	1435	0.0	CP041176
	Salmonella enterica subsp. enterica serovar Enteritidis strain SJTUF12519v2 chromosome, complete genome	1435	0.0	CP041173
	Salmonella enterica subsp. enterica serovar Fresno strain USMARC-69835 chromosome, complete genome	270	9e-69	CP032444
	Salmonella enterica subsp. enterica serovar Gallinarum str. 287/91 complete genome	6170	0.0	AM933173
	Salmonella enterica subsp. enterica serovar Gallinarum str. 9184, complete genome	6170	0.0	CP019035
	Salmonella enterica subsp. enterica serovar Gallinarum/Pullorum str. CDC1983-67, complete genome	6176	0.0	CP003786
	Salmonella enterica subsp. enterica serovar Gallinarum/Pullorum str. RKS5078, complete genome	6170	0.0	CP003047
	Salmonella enterica subsp. enterica serovar Goldcoast strain NCTC13175 genome assembly, chromosome: 1	104	1e-18	LR134158
	Salmonella enterica subsp. enterica serovar Goldcoast strain R18.0877 chromosome, complete genome	93.5	2e-15	CP037960
	Salmonella enterica subsp. enterica serovar Goldcoast strain R18.1074 chromosome, complete genome	93.5	2e-15	CP062225
	Salmonella enterica subsp. enterica serovar Goldcoast strain R18.1656 chromosome, complete genome	93.5	2e-15	CP062223
	Salmonella enterica subsp. enterica serovar Goldcoast strain Sal-5364 chromosome, complete genome	93.5	2e-15	CP039169
	Salmonella enterica subsp. enterica serovar Hadar strain 12-2388 chromosome, complete genome	104	1e-18	CP038595
	Salmonella enterica subsp. enterica serovar Hadar strain CVM 24392 chromosome, complete genome	104	1e-18	CP051370
	Salmonella enterica subsp. enterica serovar Hadar strain FDAARGOS_313 chromosome, complete genome	104	1e-18	CP022069
	Salmonella enterica subsp. enterica serovar Havana strain CVM 20761 chromosome, complete genome	3424	0.0	CP051407
	Salmonella enterica subsp. enterica serovar Havana strain NCTC6086 genome assembly, chromosome: 1	241	7e-60	LR134187
	Salmonella enterica subsp. enterica serovar Hayindogo strain CFSAN050752 chromosome, complete genome	93.5	2e-15	CP017719
	Salmonella enterica subsp. enterica serovar Hillingdon str. N1529-D3, complete genome	93.5	2e-15	CP019410
	Salmonella enterica subsp. enterica serovar Hvittingfoss str. SA20014981 chromosome, complete genome	241	7e-60	CP022503
	Salmonella enterica subsp. enterica serovar Hvittingfoss strain AUSMDU00005056 chromosome, complete genome	104	1e-18	CP045831
	Salmonella enterica subsp. enterica serovar India str. SA20085604, complete genome	69.4	4e-08	CP022015
	Salmonella enterica subsp. enterica serovar Indiana strain 222 chromosome, complete genome	244	6e-61	CP031189
	Salmonella enterica subsp. enterica serovar Indiana strain D90, complete genome	244	6e-61	CP022450
	Salmonella enterica subsp. enterica serovar Indiana strain FJC33 chromosome, complete genome	244	6e-61	CP041699
	Salmonella enterica subsp. enterica serovar Indiana strain JT 01 chromosome, complete genome	244	6e-61	CP028131
	Salmonella enterica subsp. enterica serovar Indiana strain K16SI097 chromosome	244	6e-61	CP043564
	Salmonella enterica subsp. enterica serovar Indiana strain S530 chromosome, complete genome	244	6e-61	CP061118
	Salmonella enterica subsp. enterica serovar Indiana strain SI102 chromosome, complete genome	244	6e-61	CP050771
	Salmonella enterica subsp. enterica serovar Indiana strain SI108 chromosome, complete genome	244	6e-61	CP050769
	Salmonella enterica subsp. enterica serovar Indiana strain SI111 chromosome, complete genome	244	6e-61	CP050764
	Salmonella enterica subsp. enterica serovar Indiana strain SI115 chromosome, complete genome	244	6e-61	CP050762
	Salmonella enterica subsp. enterica serovar Indiana strain SI170 chromosome, complete genome	244	6e-61	CP050760
	Salmonella enterica subsp. enterica serovar Indiana strain SI173 chromosome, complete genome	244	6e-61	CP050757
	Salmonella enterica subsp. enterica serovar Indiana strain SI174 chromosome, complete genome	244	6e-61	CP050756
	Salmonella enterica subsp. enterica serovar Indiana strain SI43 chromosome, complete genome	244	6e-61	CP050785
	Salmonella enterica subsp. enterica serovar Indiana strain SI67 chromosome, complete genome	244	6e-61	CP050783
	Salmonella enterica subsp. enterica serovar Indiana strain SI85 chromosome, complete genome	244	6e-61	CP050779
	Salmonella enterica subsp. enterica serovar Indiana strain SI96 chromosome, complete genome	244	6e-61	CP050777
	Salmonella enterica subsp. enterica serovar Indiana strain SJTUF13520v2 chromosome, complete genome	244	6e-61	CP041181
	Salmonella enterica subsp. enterica serovar Indiana strain SJTUF87912v2 chromosome, complete genome	244	6e-61	CP041179
	Salmonella enterica subsp. enterica serovar Infantis genome assembly SINFA, chromosome : 1	104	1e-18	LN649235
	Salmonella enterica subsp. enterica serovar Infantis strain 119944 chromosome, complete genome	104	1e-18	CP047881
	Salmonella enterica subsp. enterica serovar Infantis strain CFSAN003307 chromosome, complete genome	104	1e-18	CP019202
	Salmonella enterica subsp. enterica serovar Infantis strain CVM N16S024 chromosome, complete genome	104	1e-18	CP052839
	Salmonella enterica subsp. enterica serovar Infantis strain CVM N16S097 chromosome, complete genome	104	1e-18	CP052837
	Salmonella enterica subsp. enterica serovar Infantis strain CVM N16S103 chromosome, complete genome	104	1e-18	CP052835
	Salmonella enterica subsp. enterica serovar Infantis strain CVM N17S041 chromosome, complete genome	104	1e-18	CP052833
	Salmonella enterica subsp. enterica serovar Infantis strain CVM N17S1040 chromosome, complete genome	104	1e-18	CP052831
	Salmonella enterica subsp. enterica serovar Infantis strain CVM N17S1105 chromosome, complete genome	104	1e-18	CP052829
	Salmonella enterica subsp. enterica serovar Infantis strain CVM N17S1126 chromosome, complete genome	104	1e-18	CP052827
	Salmonella enterica subsp. enterica serovar Infantis strain CVM N17S1234 chromosome, complete genome	104	1e-18	CP051675
	Salmonella enterica subsp. enterica serovar Infantis strain CVM N17S1245 chromosome, complete genome	104	1e-18	CP052825
	Salmonella enterica subsp. enterica serovar Infantis strain CVM N17S1265 chromosome, complete genome	104	1e-18	CP052823
	Salmonella enterica subsp. enterica serovar Infantis strain CVM N17S1349 chromosome, complete genome	104	1e-18	CP052821
	Salmonella enterica subsp. enterica serovar Infantis strain CVM N17S1442 chromosome, complete genome	104	1e-18	CP052819
	Salmonella enterica subsp. enterica serovar Infantis strain CVM N17S1509 chromosome, complete genome	104	1e-18	CP052817
	Salmonella enterica subsp. enterica serovar Infantis strain CVM N17S1598 chromosome, complete genome	104	1e-18	CP052815
	Salmonella enterica subsp. enterica serovar Infantis strain CVM N17S349 chromosome, complete genome	104	1e-18	CP052813
	Salmonella enterica subsp. enterica serovar Infantis strain CVM N17S376 chromosome, complete genome	104	1e-18	CP052811
	Salmonella enterica subsp. enterica serovar Infantis strain CVM N17S535 chromosome, complete genome	104	1e-18	CP052809
	Salmonella enterica subsp. enterica serovar Infantis strain CVM N17S637 chromosome, complete genome	104	1e-18	CP052807
	Salmonella enterica subsp. enterica serovar Infantis strain CVM N17S816 chromosome, complete genome	104	1e-18	CP052805
	Salmonella enterica subsp. enterica serovar Infantis strain CVM N17S973 chromosome, complete genome	104	1e-18	CP052803
	Salmonella enterica subsp. enterica serovar Infantis strain CVM N17S976 chromosome, complete genome	104	1e-18	CP052801
	Salmonella enterica subsp. enterica serovar Infantis strain CVM N17S990 chromosome, complete genome	104	1e-18	CP052798
	Salmonella enterica subsp. enterica serovar Infantis strain CVM N18S1246 chromosome, complete genome	104	1e-18	CP052777
	Salmonella enterica subsp. enterica serovar Infantis strain CVM N18S2039 chromosome, complete genome	104	1e-18	CP052796
	Salmonella enterica subsp. enterica serovar Infantis strain CVM N18S2085 chromosome, complete genome	104	1e-18	CP052776
	Salmonella enterica subsp. enterica serovar Infantis strain CVM N19S0125 chromosome, complete genome	104	1e-18	CP052794
	Salmonella enterica subsp. enterica serovar Infantis strain CVM N19S0145 chromosome, complete genome	104	1e-18	CP052775
	Salmonella enterica subsp. enterica serovar Infantis strain CVM N19S0388 chromosome, complete genome	104	1e-18	CP052792
	Salmonella enterica subsp. enterica serovar Infantis strain CVM N19S0552 chromosome, complete genome	104	1e-18	CP052789
	Salmonella enterica subsp. enterica serovar Infantis strain CVM N19S0611 chromosome, complete genome	104	1e-18	CP052787
	Salmonella enterica subsp. enterica serovar Infantis strain CVM N19S0641 chromosome, complete genome	104	1e-18	CP052785
	Salmonella enterica subsp. enterica serovar Infantis strain CVM N19S0679 chromosome, complete genome	104	1e-18	CP052782
	Salmonella enterica subsp. enterica serovar Infantis strain CVM44454, complete genome	104	1e-18	CP016412
	Salmonella enterica subsp. enterica serovar Infantis strain FARPER-219 chromosome, complete genome	104	1e-18	CP038507
	Salmonella enterica subsp. enterica serovar Infantis strain FSIS1502169, complete genome	104	1e-18	CP016406
	Salmonella enterica subsp. enterica serovar Infantis strain FSIS1502916, complete genome	104	1e-18	CP016408
	Salmonella enterica subsp. enterica serovar Infantis strain L41 chromosome	104	1e-18	CP038516
	Salmonella enterica subsp. enterica serovar Infantis strain N55391, complete genome	104	1e-18	CP016410
	Salmonella enterica subsp. enterica serovar Infantis strain NCTC6703 genome assembly, chromosome: 1	104	1e-18	LS483479
	Salmonella enterica subsp. enterica serovar Infantis strain SBO17 chromosome	104	1e-18	CP040163
	Salmonella enterica subsp. enterica serovar Infantis strain SBO53 chromosome	104	1e-18	CP040061
	Salmonella enterica subsp. enterica serovar Infantis strain SPE100 chromosome	104	1e-18	CP040063
	Salmonella enterica subsp. enterica serovar Infantis strain SPE102 chromosome	104	1e-18	CP040164
	Salmonella enterica subsp. enterica serovar Infantis strain SPE55 chromosome	104	1e-18	CP040065
	Salmonella enterica subsp. enterica serovar Infantis strain TR01 chromosome	3321	0.0	CP040600
	Salmonella enterica subsp. enterica serovar Infantis strain TR01 Mutant chromosome	3321	0.0	CP040601
	Salmonella enterica subsp. enterica serovar Infantis strain VNSEC001 chromosome, complete genome	104	1e-18	CP039445
	Salmonella enterica subsp. enterica serovar Infantis strain VNSEC002 chromosome, complete genome	104	1e-18	CP039443
	Salmonella enterica subsp. enterica serovar Infantis strain VNSEC003 chromosome, complete genome	104	1e-18	CP039441
	Salmonella enterica subsp. enterica serovar Java strain NCTC5706 genome assembly, chromosome: 1	82.4	5e-12	LT571437
	Salmonella enterica subsp. enterica serovar Johannesburg str. ST203, complete genome	82.4	5e-12	CP019411
	Salmonella enterica subsp. enterica serovar Johannesburg strain CVM N58011 chromosome, complete genome	82.4	5e-12	CP049308
	Salmonella enterica subsp. enterica serovar Kedougou strain Sal162 chromosome	276	2e-70	CP053214
	Salmonella enterica subsp. enterica serovar Kentucky str. SA20030505 chromosome, complete genome	265	4e-67	CP022500
	Salmonella enterica subsp. enterica serovar Kentucky strain 161365 chromosome, complete genome	104	1e-18	CP043664
	Salmonella enterica subsp. enterica serovar Kentucky strain 162835 chromosome, complete genome	104	1e-18	CP043667
	Salmonella enterica subsp. enterica serovar Kentucky strain CVM 30177 chromosome, complete genome	265	4e-67	CP051346
	Salmonella enterica subsp. enterica serovar Kentucky strain K13SK002 chromosome	104	1e-18	CP037917
	Salmonella enterica subsp. enterica serovar Kentucky strain PU131 chromosome, complete genome	104	1e-18	CP026327
	Salmonella enterica subsp. enterica serovar Kentucky strain VNSEC013 chromosome, complete genome	104	1e-18	CP039439
	Salmonella enterica subsp. enterica serovar Koessen str. S-1501, complete genome	69.4	4e-08	CP019412
	Salmonella enterica subsp. enterica serovar Kottbus strain Kharkiv chromosome, complete genome	93.5	2e-15	CP062220
	Salmonella enterica subsp. enterica serovar Krefeld str. SA20030536, complete genome	4211	0.0	CP019413
	Salmonella enterica subsp. enterica serovar Krefeld strain CVM 20739 chromosome	4211	0.0	CP051455
	Salmonella enterica subsp. enterica serovar London strain CVM 35153 chromosome, complete genome	104	1e-18	CP051313
	Salmonella enterica subsp. enterica serovar London strain HA1-SP5,complete sequence	104	1e-18	CP060134
	Salmonella enterica subsp. enterica serovar London strain HA3-IN1, complete sequence	104	1e-18	CP060132
	Salmonella enterica subsp. enterica serovar Manhattan strain SA20084699 chromosome, complete genome	270	9e-69	CP022497
	Salmonella enterica subsp. enterica serovar Mbandaka str. ATCC 51958, complete genome	82.4	5e-12	CP019183
	Salmonella enterica subsp. enterica serovar Mbandaka strain CFSAN076213 chromosome, complete genome	99.0	5e-17	CP033343
	Salmonella enterica subsp. enterica serovar Mbandaka strain SA20026234 chromosome, complete genome	99.0	5e-17	CP022489
	Salmonella enterica subsp. enterica serovar Milwaukee str. SA19950795 chromosome, complete genome	4061	0.0	CP030175
	Salmonella enterica subsp. enterica serovar Minnesota str. ATCC 49284, complete genome	69.4	4e-08	CP019184
	Salmonella enterica subsp. enterica serovar Minnesota strain CFSAN017963, complete genome	69.4	4e-08	CP017720
	Salmonella enterica subsp. enterica serovar Montevideo str. USDA-ARS-USMARC-1913 chromosome, complete genome	99.0	5e-17	CP025278
	Salmonella enterica subsp. enterica serovar Montevideo strain ATCC 8387 chromosome, complete genome	278	6e-71	CP034232
	Salmonella enterica subsp. enterica serovar Moscow str. S-1843, complete genome	1417	0.0	CP019415
	Salmonella enterica subsp. enterica serovar Muenchen strain LG24 chromosome, complete genome	270	9e-69	CP045056
	Salmonella enterica subsp. enterica serovar Muenchen strain LG25 chromosome, complete genome	270	9e-69	CP045059
	Salmonella enterica subsp. enterica serovar Muenchen strain LG26 chromosome, complete genome	270	9e-69	CP045063
	Salmonella enterica subsp. enterica serovar Muenster str. 0315 strain 315, complete genome	69.4	4e-08	CP019198
	Salmonella enterica subsp. enterica serovar Muenster str. 420 strain CFSAN001301 chromosome, complete genome	69.4	4e-08	CP019201
	Salmonella enterica subsp. enterica serovar Muenster strain CVM 22504 chromosome, complete genome	69.4	4e-08	CP051391
	Salmonella enterica subsp. enterica serovar Muenster strain CVM 34526 chromosome, complete genome	69.4	4e-08	CP051320
	Salmonella enterica subsp. enterica serovar Muenster strain PJM1 chromosome, complete genome	69.4	4e-08	CP045038
	Salmonella enterica subsp. enterica serovar Newport str. CDC 2010K-2159, complete genome	76.8	2e-10	CP007559
	Salmonella enterica subsp. enterica serovar Newport str. CDC 2012K-0663 chromosome, complete genome	99.0	5e-17	CP025243
	Salmonella enterica subsp. enterica serovar Newport str. CVM 21538, complete genome	99.0	5e-17	CP010282
	Salmonella enterica subsp. enterica serovar Newport str. CVM 21550, complete genome	99.0	5e-17	CP010283
	Salmonella enterica subsp. enterica serovar Newport str. CVM 21554, complete genome	99.0	5e-17	CP009565
	Salmonella enterica subsp. enterica serovar Newport str. CVM 22425, complete genome	99.0	5e-17	CP010279
	Salmonella enterica subsp. enterica serovar Newport str. CVM 22462, complete genome	99.0	5e-17	CP010280
	Salmonella enterica subsp. enterica serovar Newport str. CVM 22513, complete genome	99.0	5e-17	CP010281
	Salmonella enterica subsp. enterica serovar Newport str. CVM N1543, complete genome	99.0	5e-17	CP010284
	Salmonella enterica subsp. enterica serovar Newport str. CVM N18486, complete genome	99.0	5e-17	CP009561
	Salmonella enterica subsp. enterica serovar Newport str. SL254, complete genome	99.0	5e-17	CP001113
	Salmonella enterica subsp. enterica serovar Newport str. USDA-ARS-USMARC-1923 chromosome, complete genome	99.0	5e-17	CP025273
	Salmonella enterica subsp. enterica serovar Newport str. USDA-ARS-USMARC-1924 chromosome, complete genome	99.0	5e-17	CP025230
	Salmonella enterica subsp. enterica serovar Newport str. USDA-ARS-USMARC-1925 chromosome, complete genome	76.8	2e-10	CP025232
	Salmonella enterica subsp. enterica serovar Newport str. USDA-ARS-USMARC-1926 chromosome, complete genome	99.0	5e-17	CP025234
	Salmonella enterica subsp. enterica serovar Newport str. USDA-ARS-USMARC-1928 chromosome, complete genome	99.0	5e-17	CP025237
	Salmonella enterica subsp. enterica serovar Newport str. USDA-ARS-USMARC-1929 chromosome, complete genome	99.0	5e-17	CP025241
	Salmonella enterica subsp. enterica serovar Newport str. USMARC-S3124.1, complete genome	99.0	5e-17	CP006631
	Salmonella enterica subsp. enterica serovar Newport str. WA_14882, complete genome	99.0	5e-17	CP016357
	Salmonella enterica subsp. enterica serovar Newport strain 0007-33, complete genome	99.0	5e-17	CP013685
	Salmonella enterica subsp. enterica serovar Newport strain 0112-791, complete genome	99.0	5e-17	CP012597
	Salmonella enterica subsp. enterica serovar Newport strain 0211-109, complete genome	99.0	5e-17	CP012598
	Salmonella enterica subsp. enterica serovar Newport strain 0307-213, complete genome	99.0	5e-17	CP012599
	Salmonella enterica subsp. enterica serovar Newport strain CFSAN003890, complete genome	99.0	5e-17	CP016012
	Salmonella enterica subsp. enterica serovar Newport strain CVM 24374 chromosome, complete genome	99.0	5e-17	CP051372
	Salmonella enterica subsp. enterica serovar Newport strain CVM 34530 chromosome, complete genome	99.0	5e-17	CP051317
	Salmonella enterica subsp. enterica serovar Newport strain SAP18-8729 chromosome, complete genome	99.0	5e-17	CP041208
	Salmonella enterica subsp. enterica serovar Newport strain VNSEC023 chromosome, complete genome	93.5	2e-15	CP039437
	Salmonella enterica subsp. enterica serovar Newport strain VNSEC031 chromosome, complete genome	93.5	2e-15	CP039436
	Salmonella enterica subsp. enterica serovar Nitra strain S-1687, complete genome	1435	0.0	CP019416
	Salmonella enterica subsp. enterica serovar Onderstepoort str. SA20060086, complete genome	104	1e-18	CP022034
	Salmonella enterica subsp. enterica serovar Oranienburg str. 0250 strain CFSAN001285 chromosome, complete genome	69.4	4e-08	CP019197
	Salmonella enterica subsp. enterica serovar Oranienburg strain CFSAN076211 chromosome, complete genome	69.4	4e-08	CP033344
	Salmonella enterica subsp. enterica serovar Ouakam str. SA20034636, complete genome	222	3e-54	CP022116
	Salmonella enterica subsp. enterica serovar Panama str. ATCC 7378, complete genome	69.4	4e-08	CP012346
	Salmonella enterica subsp. enterica serovar Paratyphi C strain 07-0715 chromosome, complete genome	235	3e-58	CP053400
	Salmonella enterica subsp. enterica serovar Paratyphi C strain RKS4594, complete genome	235	3e-58	CP000857
	Salmonella enterica subsp. enterica serovar Poona str. ATCC BAA-1673 chromosome, complete genome	69.4	4e-08	CP019189
	Salmonella enterica subsp. enterica serovar Poona strain NCTC4840 genome assembly, chromosome: 1	82.4	5e-12	LS483489
	Salmonella enterica subsp. enterica serovar Pullorum genome assembly S44987_1, chromosome : I	6176	0.0	LK931482
	Salmonella enterica subsp. enterica serovar Pullorum str. ATCC 9120, complete genome	6176	0.0	CP012347
	Salmonella enterica subsp. enterica serovar Pullorum str. S06004, complete genome	6176	0.0	CP006575
	Salmonella enterica subsp. enterica serovar Pullorum strain QJ-2D-Sal chromosome, complete genome	6176	0.0	CP022963
	Salmonella enterica subsp. enterica serovar Rissen strain GJ0703-2 chromosome, complete genome	278	6e-71	CP043509
	Salmonella enterica subsp. enterica serovar Saintpaul str. SARA26, complete genome	3288	0.0	CP017727
	Salmonella enterica subsp. enterica serovar Schwarzengrund str. CVM19633, complete genome	69.4	4e-08	CP001127
	Salmonella enterica subsp. enterica serovar Schwarzengrund strain 12888 chromosome, complete genome	69.4	4e-08	CP045447
	Salmonella enterica subsp. enterica serovar Schwarzengrund strain 9355 chromosome, complete genome	69.4	4e-08	CP045444
	Salmonella enterica subsp. enterica serovar Schwarzengrund strain CVM 30168 chromosome, complete genome	69.4	4e-08	CP051350
	Salmonella enterica subsp. enterica serovar Schwarzengrund strain WAPHL_SAL-A00527 chromosome, complete genome	69.4	4e-08	CP048297
	Salmonella enterica subsp. enterica serovar Schwarzengrund strain WAPHL-SAL-A00375 chromosome, complete genome	69.4	4e-08	CP048301
	Salmonella enterica subsp. enterica serovar Senftenberg genome assembly NCTC10384, chromosome : 1	241	7e-60	LN868943
	Salmonella enterica subsp. enterica serovar Senftenberg SL180013 DNA, complete genome	104	1e-18	AP019692
	Salmonella enterica subsp. enterica serovar Senftenberg str. 361154004 chromosome, complete genome	241	7e-60	CP029036
	Salmonella enterica subsp. enterica serovar Senftenberg str. ATCC 43845, complete genome	104	1e-18	CP019194
	Salmonella enterica subsp. enterica serovar Senftenberg str. CFSAN004025 chromosome, complete genome	241	7e-60	CP039270
	Salmonella enterica subsp. enterica serovar Senftenberg strain 11-5006 chromosome, complete genome	241	7e-60	CP038601
	Salmonella enterica subsp. enterica serovar Senftenberg strain 775W, complete genome	104	1e-18	CP016837
	Salmonella enterica subsp. enterica serovar Senftenberg strain AR_0127 chromosome, complete genome	241	7e-60	CP032194
	Salmonella enterica subsp. enterica serovar Senftenberg strain AR-0405 chromosome, complete genome	241	7e-60	CP044203
	Salmonella enterica subsp. enterica serovar Senftenberg strain ATCC 8400 chromosome, complete genome	104	1e-18	CP034233
	Salmonella enterica subsp. enterica serovar Senftenberg strain CFSAN045763 chromosome, complete genome	241	7e-60	CP029038
	Salmonella enterica subsp. enterica serovar Senftenberg strain CFSAN047866 chromosome, complete genome	241	7e-60	CP029040
	Salmonella enterica subsp. enterica serovar Senftenberg strain CVM 20749 chromosome, complete genome	241	7e-60	CP051413
	Salmonella enterica subsp. enterica serovar Senftenberg strain CVM 24355 chromosome, complete genome	241	7e-60	CP051384
	Salmonella enterica subsp. enterica serovar Senftenberg strain CVM 34514 chromosome, complete genome	241	7e-60	CP051329
	Salmonella enterica subsp. enterica serovar Senftenberg strain GTA-FD-2016-MI-02533-2 chromosome, complete genome	104	1e-18	CP038604
	Salmonella enterica subsp. enterica serovar Senftenberg strain GTA-FD-2016-MI-02533-3 chromosome, complete genome	104	1e-18	CP038608
	Salmonella enterica subsp. enterica serovar Senftenberg strain N17-509 chromosome, complete genome	104	1e-18	CP026379
	Salmonella enterica subsp. enterica serovar Senftenberg strain NCTC10080 genome assembly, chromosome: 1	104	1e-18	LS483465
	Salmonella enterica subsp. enterica serovar Senftenberg strain SA20061017 chromosome, complete genome	241	7e-60	CP038591
	Salmonella enterica subsp. enterica serovar Senftenberg strain SA20130280 chromosome, complete genome	241	7e-60	CP038593
	Salmonella enterica subsp. enterica serovar Sloterdijk str. ATCC 15791, complete genome	3550	0.0	CP012349
	Salmonella enterica subsp. enterica serovar Stanley strain AR-0403 chromosome, complete genome	93.5	2e-15	CP044184
	Salmonella enterica subsp. enterica serovar Stanley strain NCTC5716 genome assembly, chromosome: 1	104	1e-18	LS483434
	Salmonella enterica subsp. enterica serovar Stanley strain sg_wt8 chromosome, complete genome	104	1e-18	CP036167
	Salmonella enterica subsp. enterica serovar Stanleyville strain RSE01 chromosome, complete genome	1040	0.0	CP034723
	Salmonella enterica subsp. enterica serovar Stanleyville strain RSE10 chromosome, complete genome	3478	0.0	CP034716
	Salmonella enterica subsp. enterica serovar Stanleyville strain RSE30 chromosome, complete genome	1040	0.0	CP034703
	Salmonella enterica subsp. enterica serovar Stanleyville strain RSE39 chromosome, complete genome	1040	0.0	CP034700
	Salmonella enterica subsp. enterica serovar Tennessee str. TXSC_TXSC08-19, complete genome	278	6e-71	CP007505
	Salmonella enterica subsp. enterica serovar Tennessee strain ATCC 10722 chromosome, complete genome	278	6e-71	CP025218
	Salmonella enterica subsp. enterica serovar Tennessee strain CFSAN001387 chromosome, complete genome	278	6e-71	CP014994
	Salmonella enterica subsp. enterica serovar Tennessee strain CFSAN070643 chromosome, complete genome	278	6e-71	CP024168
	Salmonella enterica subsp. enterica serovar Tennessee strain CFSAN070645 chromosome, complete genome	278	6e-71	CP024164
	Salmonella enterica subsp. enterica serovar Tennessee strain CFSAN076210 chromosome, complete genome	278	6e-71	CP033345
	Salmonella enterica subsp. enterica serovar Tennessee strain PIR00537 chromosome, complete genome	278	6e-71	CP025217
	Salmonella enterica subsp. enterica serovar Thompson str. ATCC 8391, complete genome	263	2e-66	CP011396
	Salmonella enterica subsp. enterica serovar Thompson str. RM6836, complete genome	263	2e-66	CP006717
	Salmonella enterica subsp. enterica serovar Thompson strain 7 isolate CFSAN047352 chromosome, complete genome	263	2e-66	CP040699
	Salmonella enterica subsp. enterica serovar Thompson strain CFSAN000738, complete genome	263	2e-66	CP019196
	Salmonella enterica subsp. enterica serovar Thompson strain HFCDC-SM-846 chromosome, complete genome	263	2e-66	CP028729
	Salmonella enterica subsp. enterica serovar Thompson strain NCTC5740 genome assembly, chromosome: 1	263	2e-66	LS483419
	Salmonella enterica subsp. enterica serovar Thompson strain NCTC8496 genome assembly, chromosome: 1	263	2e-66	LS483493
	Salmonella enterica subsp. enterica serovar Thompson strain RM1984, complete genome	263	2e-66	CP012513
	Salmonella enterica subsp. enterica serovar Thompson strain RM1986, complete genome	263	2e-66	CP012514
	Salmonella enterica subsp. enterica serovar Thompson strain SH11G0791 chromosome, complete genome	263	2e-66	CP041171
	Salmonella enterica subsp. enterica serovar Typhimurium isolate SV68221 genome assembly, chromosome: 8	93.5	2e-15	LR792398
	Salmonella enterica subsp. enterica serovar Typhimurium strain FORC_015, complete genome	99.0	5e-17	CP011365
	Salmonella enterica subsp. enterica serovar Typhimurium strain FORC098 chromosome, complete genome	278	6e-71	CP030029
	Salmonella enterica subsp. enterica serovar Typhimurium strain FORC50 chromosome, complete genome	1435	0.0	CP019383
	Salmonella enterica subsp. enterica serovar Typhimurium strain FORC88 chromosome, complete genome	69.4	4e-08	CP029029
	Salmonella enterica subsp. enterica serovar Typhimurium strain NRRL B-4212 chromosome	230	2e-56	CP039757
	Salmonella enterica subsp. enterica serovar Typhimurium strain RSE04 chromosome, complete genome	104	1e-18	CP034719
	Salmonella enterica subsp. enterica serovar Wandsworth str. SA20092095, complete genome	93.5	2e-15	CP019417
	Salmonella enterica subsp. enterica serovar Waycross strain RSE24 chromosome, complete genome	82.4	5e-12	CP034707
	Salmonella enterica subsp. enterica serovar Waycross strain SA20041608, complete genome	93.5	2e-15	CP022138
	Salmonella enterica subsp. enterica serovar Weltevreden genome assembly 10259, chromosome : 1	3650	0.0	LN890518
	Salmonella enterica subsp. enterica serovar Weltevreden genome assembly 98_11262, chromosome : 1	3650	0.0	LN890522
	Salmonella enterica subsp. enterica serovar Weltevreden genome assembly 99_3134, chromosome : 1	3650	0.0	LN890524
	Salmonella enterica subsp. enterica serovar Weltevreden genome assembly C2346, chromosome : 1	3650	0.0	LN890520
	Salmonella enterica subsp. enterica serovar Weltevreden str. 1655 chromosome, complete genome	3644	0.0	CP014996
	Salmonella enterica subsp. enterica serovar Weltevreden str. 2007-60-3289-1 complete genome, contig 20	3557	0.0	FR775207
	Salmonella enterica subsp. enterica serovar Weltevreden str. 2007-60-3289-1 complete genome, contig 21	1417	0.0	FR775208
	Salmonella enterica subsp. enterica serovar Weltevreden str. 2007-60-3289-1 complete genome, contig 5	93.5	2e-15	FR775192
	Salmonella enterica subsp. enterica serovar Weltevreden strain 3 isolate CFSAN047349 chromosome, complete genome	3650	0.0	CP040701
	Salmonella enterica subsp. enterica serovar Westhampton strain CFSAN103867 chromosome, complete genome	241	7e-60	CP065859
	Salmonella enterica subsp. enterica serovar Worthington strain 7101.67 chromosome, complete genome	93.5	2e-15	CP039503
	Salmonella enterica subsp. enterica serovar Worthington strain 7102.58 chromosome, complete genome	93.5	2e-15	CP039509
	Salmonella enterica subsp. enterica serovar Worthington strain CFSAN051295 chromosome, complete genome	93.5	2e-15	CP029041
	Salmonella enterica subsp. enterica serovar Worthington strain CVM 30148 chromosome, complete genome	93.5	2e-15	CP051353
	Salmonella enterica subsp. enterica serovar Worthington strain CVM 33836 chromosome, complete genome	93.5	2e-15	CP051338
	Salmonella enterica subsp. enterica serovar Yovokome str. S-1850, complete genome	270	9e-69	CP019418
	Salmonella enterica subsp. enterica strain 10TTU468x chromosome, complete genome	99.0	5e-17	CP032814
	Salmonella enterica subsp. enterica strain 11TTU1590 chromosome, complete genome	99.0	5e-17	CP032817
	Salmonella enterica subsp. enterica strain 11TTU1615b chromosome, complete genome	99.0	5e-17	CP032815
	Salmonella enterica subsp. enterica strain 12-0523 chromosome, complete genome	69.4	4e-08	CP039277
	Salmonella enterica subsp. enterica strain 15-SA01028 chromosome, complete genome	104	1e-18	CP026660
	Salmonella enterica subsp. enterica strain AD19 chromosome, complete genome	265	4e-67	CP043027
	Salmonella enterica subsp. enterica strain CFSA1007 chromosome, complete genome	244	6e-61	CP033387
	Salmonella enterica subsp. enterica strain CFSA1096 chromosome, complete genome	104	1e-18	CP033348
	Salmonella enterica subsp. enterica strain CFSA231 chromosome, complete genome	239	3e-59	CP033350
	Salmonella enterica subsp. enterica strain CFSA300 chromosome, complete genome	244	6e-61	CP033384
	Salmonella enterica subsp. enterica strain CFSA664 chromosome, complete genome	244	6e-61	CP033356
	Salmonella enterica subsp. enterica strain CFSAN087304 chromosome, complete genome	104	1e-18	CP037892
	Salmonella enterica subsp. enterica strain NCTC129 genome assembly, chromosome: 1	76.8	2e-10	LR134140
	Salmonella enterica subsp. enterica strain NCTC5741 genome assembly, chromosome: 1	263	2e-66	LR134232
	Salmonella enterica subsp. enterica strain NCTC6754 genome assembly, chromosome: 1	93.5	2e-15	LR134190
	Salmonella enterica subsp. enterica strain NCTC6759 genome assembly, chromosome: 1	99.0	5e-17	LR134146
	Salmonella enterica subsp. enterica strain NCTC7404 genome assembly, chromosome: 1	3177	0.0	LR134144
	Salmonella enterica subsp. enterica strain NCTC7831 genome assembly, chromosome: 1	3413	0.0	LR134147
	Salmonella enterica subsp. enterica strain NCTC7836 genome assembly, chromosome: 1	270	9e-69	LS483490
	Salmonella enterica subsp. enterica strain NCTC8267 genome assembly, chromosome: 1	4536	0.0	LR134153
	Salmonella enterica subsp. enterica strain NCTC8271 genome assembly, chromosome: 1	104	1e-18	LR134148
	Salmonella enterica subsp. enterica strain NCTC8272 genome assembly, chromosome: 1	82.4	5e-12	LR134149
	Salmonella enterica subsp. enterica strain RM11060 chromosome, complete genome	270	9e-69	CP022658
	Salmonella enterica subsp. enterica strain USDA-ARS-USMARC-60984 chromosome, complete genome	82.4	5e-12	CP025276
	Salmonella enterica subsp. salamae serovar 56:b:[1,5] strain SA20053897 chromosome, complete genome	2470	0.0	CP029995
	Salmonella enterica subsp. salamae serovar 56:z10:e,n,x strain SA20011914 chromosome, complete genome	2420	0.0	CP029992
	Salmonella enterica subsp. salamae serovar 58:c:z6 strain 2013K-0366 chromosome, complete genome	2556	0.0	CP053326
	Salmonella enterica subsp. salamae serovar Greenside strain NCTC9936 genome assembly, chromosome: 1	2573	0.0	LS483475
	Salmonella enterica subsp. salamae strain NCTC10310 genome assembly, chromosome: 1	2459	0.0	LS483477
	Salmonella enterica subsp. salamae strain NCTC8273 genome assembly, chromosome: 1	2514	0.0	LR134154
	Salmonella enterica subsp. salamae strain NCTC9930 genome assembly, chromosome: 1	2488	0.0	LS483456
	Salmonella sp. SCFS4 chromosome, complete genome	244	6e-61	CP051218
	Salmonella sp. SJTUF14076 chromosome, complete genome	244	6e-61	CP064674
	Salmonella sp. SJTUF14146 chromosome, complete genome	244	6e-61	CP064672
	Salmonella sp. SJTUF14152 chromosome, complete genome	244	6e-61	CP064671
	Salmonella sp. SJTUF14154 chromosome, complete genome	244	6e-61	CP064666
	Salmonella sp. SJTUF14170 chromosome, complete genome	244	6e-61	CP064663
	Salmonella sp. SJTUF14178 chromosome, complete genome	244	6e-61	CP064661
	Salmonella sp. SSDFZ54 chromosome, complete genome	241	7e-60	CP034819
	Salmonella sp. SSDFZ69 chromosome, complete genome	104	1e-18	CP034831
